# Supplementary material for: Pangenomics reveals alternative environmental lifestyles among chlamydiae
Source: Nat Commun. 2021 Jun 29;12:4021. doi: 10.1038/s41467-021-24294-3 (PMC8242063; doi:10.1038/s41467-021-24294-3)
Supplement: Supplementary file 3 — Supplementary Data 1 [file 41467_2021_24294_MOESM3_ESM.xlsx]

## Sheet: Supplementary Data 1
Supplementary Data 1: GEM chlamydiae MAGs and genome information.
MAG	Completeness	Contamination	Strain heterogeneity	GTDB classification	MAG size	Estimated Size	Family	Genus	Species	Contigs [n]	GC [%]	N50	N75	Ns in sequence	Quality score	16S [n]	23S [n]	5S [n]	tRNA [n]	red_value	Novelty level	High quality	Category	IMG genome ID	Ecosystem Category	Latitude	Longitude	Nsample
3300002053-86	82.76	1.72	0	d__Bacteria;p__Verrucomicrobiota_A;c__Chlamydiia;o__Parachlamydiales;f__SM23-39;g__SM23-39;s__SM23-39 sp001303765	950,821.00	1,132,535.44	SM23-39	SM23-39	sp001303765	56	25.93	22362	13887	0	74.16	1	1	1	25	N/A		0	marine	3300002053	marine	34.6478111	-77.1112083	1
3300004094-7	79.31	0	0	d__Bacteria;p__Verrucomicrobiota_A;c__Chlamydiia;o__Parachlamydiales;f__Simkaniaceae;g__;s__	900,503.00	1,135,421.76	Simkaniaceae	1045240-7	1045240-7	161	45.54	5843	4143	0	79.31	0	1	1	22	0.80	Genus	0	host-associated	3300004094	digestive system	50.8	8.81	6
1049244-12	96.55	0	0	d__Bacteria;p__Verrucomicrobiota_A;c__Chlamydiia;o__Parachlamydiales;f__Simkaniaceae;g__;s__	1,164,074.00	1,205,669.60	Simkaniaceae	1049244-12	1049244-12	128	37.75	10637	6955	0	96.55	1	1	1	33	0.82	Genus	1	host-associated	1049244	digestive system	51.321602	12.394572	1
3300013126-109	96.55	0	0	d__Bacteria;p__Verrucomicrobiota_A;c__Chlamydiia;o__2-12-FULL-49-11;f__;g__;s__	1,192,712.00	1,235,330.92	MCF-A	3300013126-109	3300013126-109	35	36.81	94548	30484	0	96.55	1	0	0	33	0.63	Family	0	freshwater	3300013126	freshwater	-1.64	29.05	3
1023864-123	78.21	0	0	d__Bacteria;p__Verrucomicrobiota_A;c__Chlamydiia;o__Parachlamydiales;f__Rhabdochlamydiaceae;g__2-02-FULL-49-12;s__2-02-FULL-49-12 sp001796315	980,537.00	1,253,723.31	Rhabdochlamydiaceae	2-02-FULL-49-12	sp001796315	174	49.31	6023	4154	0	78.21	0	0	0	28	N/A		0	freshwater	1023864	freshwater	39.53	-107.78	10
3300006056-139	89.66	1.72	0	d__Bacteria;p__Verrucomicrobiota_A;c__Chlamydiia;o__2-12-FULL-49-11;f__;g__;s__	1,145,111.00	1,257,474.51	MCF-B	3300006056-139	3300006056-139	126	43.58	10673	6961	0	81.06	1	0	0	26	0.57	Order	0	engineered	3300006056	nutrient removal	43.023	-87.895	1
3300004087-8	75.24	0	0	d__Bacteria;p__Verrucomicrobiota_A;c__Chlamydiia;o__;f__;g__;s__	958,476.00	1,273,891.55	MCF-C	3300004087-8	3300004087-8	139	47.47	7381	5518	0	75.24	0	0	0	29	0.45	Order	0	host-associated	3300004087	digestive system	50.8	8.81	6
1023846-133	48.35	0	0	d__Bacteria;p__Verrucomicrobiota_A;c__Chlamydiia;o__Parachlamydiales;f__Rhabdochlamydiaceae;g__2-02-FULL-49-12;s__2-02-FULL-49-12 sp001796315	655,082.00	1,354,874.87	Rhabdochlamydiaceae	2-02-FULL-49-12	sp001796315	134	49.83	4958	3878	0	48.35	0	0	0	10	N/A		0	soil	1023846	soil	39.53	-107.78	10
3300002529-56	65.2	1.72	100	d__Bacteria;p__Verrucomicrobiota_A;c__Chlamydiia;o__Parachlamydiales;f__Rhabdochlamydiaceae;g__2-02-FULL-49-12;s__2-02-FULL-49-12 sp001796315	905,438.00	1,373,135.06	Rhabdochlamydiaceae	2-02-FULL-49-12	sp001796315	157	49.42	5994	4548	59.53	56.6	1	0	0	27	N/A		0	soil	3300002529	soil	39.534762	-107.782602	4
3300004085-10	89.5	0	0	d__Bacteria;p__Verrucomicrobiota_A;c__Chlamydiia;o__Parachlamydiales;f__Simkaniaceae;g__;s__	1,240,598.00	1,386,143.02	Simkaniaceae	1045192-5	3300004085-10	110	44.21	15433	9376	0	89.5	1	1	1	31	0.81	Genus	0	host-associated	3300004085	digestive system	50.8	8.81	6
3300002460-34	75.08	3.29	100	d__Bacteria;p__Verrucomicrobiota_A;c__Chlamydiia;o__Parachlamydiales;f__Rhabdochlamydiaceae;g__2-02-FULL-49-12;s__2-02-FULL-49-12 sp001796315	1,070,356.00	1,390,405.96	Rhabdochlamydiaceae	2-02-FULL-49-12	sp001796315	173	49.42	6701	4809	70.35	58.63	0	0	0	32	N/A		0	soil	3300002460	soil	39.534762	-107.782602	4
1008463-85	59.69	0	0	d__Bacteria;p__Verrucomicrobiota_A;c__Chlamydiia;o__Parachlamydiales;f__Rhabdochlamydiaceae;g__2-02-FULL-49-12;s__2-02-FULL-49-12 sp001796315	837,662.00	1,403,354.00	Rhabdochlamydiaceae	2-02-FULL-49-12	sp001796315	153	49.09	5543	4259	0	59.69	0	0	0	22	N/A		0	soil	1008463	soil	39.53	-107.78	10
1021942-14	93.97	1.72	0	d__Bacteria;p__Verrucomicrobiota_A;c__Chlamydiia;o__Parachlamydiales;f__SM23-39;g__;s__	1,418,688.00	1,485,322.95	SM23-39	1021942-14	1021942-14	33	49.11	68887	34332	0	85.37	0	0	0	33	0.80	Genus	0	soil	1021942	deep subsurface	38.8739528	-122.4391613	2
3300001753-23	58.25	1.72	0	d__Bacteria;p__Verrucomicrobiota_A;c__Chlamydiia;o__Parachlamydiales;f__SM23-39;g__SM23-39;s__	917,444.00	1,559,231.12	SM23-39	SM23-39	3300001753-23	195	27.06	4566	3633	11.12	49.65	1	0	0	18	1.00	Species	0	marine	3300001753	marine	34.640199	-77.109447	1
3300010035-10	84.48	0	0	d__Bacteria;p__Verrucomicrobiota_A;c__Chlamydiia;o__Parachlamydiales;f__Simkaniaceae;g__Simkania;s__	1,324,932.00	1,568,338.07	Simkaniaceae	Simkania	3300010035-10	36	44.61	50560	29119	0	84.48	1	1	1	32	0.86	Genus	0	host-associated	3300010035	cnidaria	-31.55	159.0833	1
1006504-101	88.32	0	0	d__Bacteria;p__Verrucomicrobiota_A;c__Chlamydiia;o__Parachlamydiales;f__Rhabdochlamydiaceae;g__2-02-FULL-49-12;s__2-02-FULL-49-12 sp001796315	1,385,735.00	1,568,993.43	Rhabdochlamydiaceae	2-02-FULL-49-12	sp001796315	127	48.95	13694	8591	0	88.32	1	1	1	36	N/A		0	freshwater	1006504	freshwater	39.53	-107.78	10
1045192-5	98.28	0	0	d__Bacteria;p__Verrucomicrobiota_A;c__Chlamydiia;o__Parachlamydiales;f__Simkaniaceae;g__;s__	1,546,357.00	1,573,419.82	Simkaniaceae	1045192-5	1045192-5	13	45.68	233278	181661	0	98.28	1	1	1	36	0.82	Genus	1	host-associated	1045192	digestive system	50.8	8.81	6
1008460-87	46	0	0	d__Bacteria;p__Verrucomicrobiota_A;c__Chlamydiia;o__Parachlamydiales;f__Rhabdochlamydiaceae;g__2-02-FULL-49-12;s__2-02-FULL-49-12 sp001796315	732,362.00	1,592,091.30	Rhabdochlamydiaceae	2-02-FULL-49-12	sp001796315	148	49.4	4981	3758	0	46	1	0	0	23	N/A		0	soil	1008460	soil	39.53	-107.78	10
3300013127-71	72.88	0	0	d__Bacteria;p__Verrucomicrobiota_A;c__Chlamydiia;o__Parachlamydiales;f__Simkaniaceae;g__;s__	1,192,371.00	1,636,074.37	Simkaniaceae	3300013133-59	3300013133-59	193	40.93	6637	4655	0	72.88	0	0	0	26	0.81	Genus	0	freshwater	3300013127	freshwater	-2.05	29.2062	5
3300013131-109	74.71	0	0	d__Bacteria;p__Verrucomicrobiota_A;c__Chlamydiia;o__Parachlamydiales;f__Simkaniaceae;g__;s__	1,228,705.00	1,644,632.58	Simkaniaceae	3300013132-109	3300013132-109	198	35.53	6869	4744	0	74.71	0	0	0	24	0.82	Genus	0	freshwater	3300013131	freshwater	-1.64	29.05	3
3300013133-59	96.21	0	0	d__Bacteria;p__Verrucomicrobiota_A;c__Chlamydiia;o__Parachlamydiales;f__Simkaniaceae;g__;s__	1,589,580.00	1,652,198.32	Simkaniaceae	3300013133-59	3300013133-59	86	40.94	25988	14446	0	96.21	0	0	1	33	0.81	Genus	0	freshwater	3300013133	freshwater	-2.05	29.2062	5
1023867-57	95.69	0	0	d__Bacteria;p__Verrucomicrobiota_A;c__Chlamydiia;o__Parachlamydiales;f__SM23-39;g__2-02-FULL-45-22;s__2-02-FULL-45-22 sp001796285	1,601,689.00	1,673,831.12	SM23-39	2-02-FULL-45-22_A	sp001796285	42	44.72	54921	32516	0	95.69	1	1	1	35	N/A		1	freshwater	1023867	freshwater	39.53	-107.78	10
1045240-7	96.55	0	0	d__Bacteria;p__Verrucomicrobiota_A;c__Chlamydiia;o__Parachlamydiales;f__Simkaniaceae;g__;s__	1,632,623.00	1,690,961.16	Simkaniaceae	1045240-7	1045240-7	95	43.95	24303	13968	0	96.55	1	1	1	31	0.80	Genus	1	host-associated	1045240	digestive system	50.8	8.81	6
3300002460-24	95.69	0	0	d__Bacteria;p__Verrucomicrobiota_A;c__Chlamydiia;o__Parachlamydiales;f__SM23-39;g__2-02-FULL-45-22;s__2-02-FULL-45-22 sp001796285	1,620,157.00	1,693,130.94	SM23-39	2-02-FULL-45-22_A	sp001796285	57	44.64	41810	28159	2.84	95.69	0	0	0	33	N/A		0	soil	3300002460	soil	39.534762	-107.782602	4
3300013130-63	85.42	0	0	d__Bacteria;p__Verrucomicrobiota_A;c__Chlamydiia;o__Parachlamydiales;f__Simkaniaceae;g__;s__	1,451,141.00	1,698,830.48	Simkaniaceae	3300013133-59	3300013133-59	154	40.96	11837	7298	0	85.42	0	0	0	29	0.81	Genus	0	freshwater	3300013130	freshwater	-2.05	29.2062	5
1039689-34	94.83	0	0	d__Bacteria;p__Verrucomicrobiota_A;c__Chlamydiia;o__Parachlamydiales;f__GCA-2709385;g__;s__	1,617,102.00	1,705,264.16	MCF-E	1039689-34	1039689-34	54	44.45	55703	27083	0	94.83	1	1	1	38	0.70	Family	1	marine	1039689	marine	48.6	-123.5	6
3300013126-79	92.08	6.9	0	d__Bacteria;p__Verrucomicrobiota_A;c__Chlamydiia;o__2-12-FULL-49-11;f__;g__;s__	1,679,726.00	1,708,301.77	MCF-A	3300013126-79	3300013126-79	151	36.51	14522	8372	0	57.58	0	0	1	38	0.63	Order	0	freshwater	3300013126	freshwater	-1.64	29.05	3
1023876-83	95.69	0	0	d__Bacteria;p__Verrucomicrobiota_A;c__Chlamydiia;o__Parachlamydiales;f__SM23-39;g__2-02-FULL-45-22;s__2-02-FULL-45-22 sp001796285	1,641,628.00	1,715,569.02	SM23-39	2-02-FULL-45-22_A	sp001796285	39	44.68	109710	37086	0	95.69	0	0	0	35	N/A		0	soil	1023876	soil	39.534762	-107.782602	4
1023864-72	95.69	0	0	d__Bacteria;p__Verrucomicrobiota_A;c__Chlamydiia;o__Parachlamydiales;f__SM23-39;g__2-02-FULL-45-22;s__2-02-FULL-45-22 sp001796285	1,643,939.00	1,717,984.12	SM23-39	2-02-FULL-45-22_A	sp001796285	44	44.58	58607	41759	0	95.69	0	1	1	36	N/A		0	freshwater	1023864	freshwater	39.53	-107.78	10
1096103-42	95.69	0	0	d__Bacteria;p__Verrucomicrobiota_A;c__Chlamydiia;o__Parachlamydiales;f__Rhabdochlamydiaceae;g__SZUA-160;s__	1,644,418.00	1,718,484.69	Rhabdochlamydiaceae	SZUA-160	1096103-42	77	44.67	35635	18450	0	95.69	1	1	1	35	0.90	Genus	1	marine	1096103	marine	44.288	34.983	2
1006516-126	54.81	0	0	d__Bacteria;p__Verrucomicrobiota_A;c__Chlamydiia;o__Parachlamydiales;f__Rhabdochlamydiaceae;g__2-02-FULL-49-12;s__2-02-FULL-49-12 sp001796315	952,880.00	1,738,514.87	Rhabdochlamydiaceae	2-02-FULL-49-12	sp001796315	169	49.09	5997	4278	0	54.81	0	0	0	28	N/A		0	freshwater	1006516	freshwater	39.55	-107.97	1
1095360-35	67.79	0	0	d__Bacteria;p__Verrucomicrobiota_A;c__Chlamydiia;o__Parachlamydiales;f__SM23-39;g__;s__	1,178,648.00	1,738,675.32	SM23-39	1095360-35	1095360-35	183	49	7286	4939	0	67.79	0	0	0	26	0.84	Genus	0	plant	1095360	rhizosphere	42.3948	-85.3738	9
3300013132-109	93.1	0	0	d__Bacteria;p__Verrucomicrobiota_A;c__Chlamydiia;o__Parachlamydiales;f__Simkaniaceae;g__;s__	1,618,939.00	1,738,924.81	Simkaniaceae	3300013132-109	3300013132-109	69	35.41	40115	20409	0	93.1	0	0	0	31	0.82	Genus	0	freshwater	3300013132	freshwater	-1.64	29.05	3
1039701-25	91.38	0	0	d__Bacteria;p__Verrucomicrobiota_A;c__Chlamydiia;o__Parachlamydiales;f__GCA-2709385;g__;s__	1,589,925.00	1,739,904.79	MCF-E	1039689-34	1039689-34	46	44.48	103553	30131	0	91.38	1	1	1	35	0.70	Family	1	marine	1039701	marine	48.6	-123.5	6
1049268-20	70.69	1.72	0	d__Bacteria;p__Verrucomicrobiota_A;c__Chlamydiia;o__Parachlamydiales;f__SM23-39;g__;s__	1,253,898.00	1,752,231.23	SM23-39	1049268-20	1049268-20	1	42.58	1253898	1253898	0	62.09	1	1	1	25	0.72	Family	0	host-associated	1049268	digestive system	50.8	8.81	6
1056828-22	82.37	3.45	0	d__Bacteria;p__Verrucomicrobiota_A;c__Chlamydiia;o__Parachlamydiales;f__SM23-39;g__;s__	1,490,494.00	1,758,088.70	SM23-39	1056828-22	1056828-22	193	40.77	9009	5439	0	65.12	0	0	0	29	0.80	Genus	0	freshwater	1056828	freshwater	55.9225	-3.1724	1
1039677-28	87.93	0	0	d__Bacteria;p__Verrucomicrobiota_A;c__Chlamydiia;o__Parachlamydiales;f__GCA-2709385;g__;s__	1,568,533.00	1,783,842.83	MCF-E	1039689-34	1039689-34	52	44.42	43123	23089	0	87.93	1	1	1	36	0.70	Family	0	marine	1039677	marine	48.6	-123.5	6
3300013129-85	52.85	0	0	d__Bacteria;p__Verrucomicrobiota_A;c__Chlamydiia;o__Parachlamydiales;f__Simkaniaceae;g__;s__	942,986.00	1,784,268.68	Simkaniaceae	3300013133-59	3300013133-59	138	40.53	7457	5196	0	52.85	0	0	0	20	0.81	Genus	0	freshwater	3300013129	freshwater	-2.05	29.2062	5
3300009709-46	90.52	0	0	d__Bacteria;p__Verrucomicrobiota_A;c__Chlamydiia;o__Parachlamydiales;f__Rhabdochlamydiaceae;g__;s__	1,620,415.00	1,790,118.21	Rhabdochlamydiaceae	3300009709-46	3300009709-46	92	43.95	23750	14209	0	90.52	0	0	1	34	0.81	Genus	0	plant	3300009709	peat moss	47.5028	-93.4828	3
3300009703-49	99.14	1.72	0	d__Bacteria;p__Verrucomicrobiota_A;c__Chlamydiia;o__Parachlamydiales;f__SM23-39;g__;s__	1,811,397.00	1,795,954.12	SM23-39	3300009703-49	3300009703-49	46	40.73	52283	33952	0	90.54	1	1	1	35	0.73	Family	1	marine	3300009703	marine	36.5275	25.4871	1
1057130-39	97.41	1.72	100	d__Bacteria;p__Verrucomicrobiota_A;c__Chlamydiia;o__Parachlamydiales;f__SM23-39;g__2-02-FULL-45-22_A;s__2-02-FULL-45-22_A sp002773795	1,812,151.00	1,829,164.64	SM23-39	2-02-FULL-45-22_A	sp002773795	25	42.31	212703	90869	0	88.81	0	0	0	34	N/A		0	freshwater	1057130	freshwater	38.9383	-110.1342	2
3300013128-81	55.96	0	0	d__Bacteria;p__Verrucomicrobiota_A;c__Chlamydiia;o__Parachlamydiales;f__Simkaniaceae;g__;s__	1,026,589.00	1,834,505.00	Simkaniaceae	3300013133-59	3300013133-59	192	40.84	5619	4009	0	55.96	0	0	1	19	0.81	Genus	0	freshwater	3300013128	freshwater	-2.05	29.2062	5
1023876-183	55.07	1.72	0	d__Bacteria;p__Verrucomicrobiota_A;c__Chlamydiia;o__Parachlamydiales;f__SM23-39;g__O2-12-FULL-49-9;s__	1,021,352.00	1,837,075.93	SM23-39	O2-12-FULL-49-9	1023876-183	192	48.56	5269	4071	0	46.47	0	0	0	25	0.89	Genus	0	soil	1023876	soil	39.534762	-107.782602	4
3300010375-75	100	0	0	d__Bacteria;p__Verrucomicrobiota_A;c__Chlamydiia;o__Parachlamydiales;f__Rhabdochlamydiaceae;g__PALSA-1444;s__	1,846,245.00	1,846,245.00	Rhabdochlamydiaceae	PALSA-1444	3300010375-75	61	45.18	58755	26606	0	100	1	1	1	36	0.95	Species	1	plant	3300010375	rhizosphere	42.3948	-85.3738	9
3300009084-150	94.59	0	0	d__Bacteria;p__Verrucomicrobiota_A;c__Chlamydiia;o__Parachlamydiales;f__Parachlamydiaceae;g__;s__	1,750,468.00	1,850,584.63	Parachlamydiaceae	3300009084-150	3300009084-150	159	45.72	15582	8533	0	94.59	0	0	1	35	0.84	Genus	0	freshwater	3300009084	freshwater	-77.605	163.163	3
1062783-10	100	0	0	d__Bacteria;p__Verrucomicrobiota_A;c__Chlamydiia;o__Parachlamydiales;f__Rhabdochlamydiaceae;g__PALSA-1444;s__	1,859,781.00	1,859,781.00	Rhabdochlamydiaceae	PALSA-1444	3300010375-75	60	45.19	46198	34231	0	100	1	1	1	36	0.95	Species	1	other	1062783	rhizoplane	42.3948	-85.3738	9
1096102-30	90.52	0	0	d__Bacteria;p__Verrucomicrobiota_A;c__Chlamydiia;o__Parachlamydiales;f__Rhabdochlamydiaceae;g__SZUA-160;s__	1,689,107.00	1,866,004.20	Rhabdochlamydiaceae	SZUA-160	1096103-42	50	44.66	59841	29916	0	90.52	1	1	1	33	0.90	Genus	1	marine	1096102	marine	58.622	18.254	2
3300006051-19	93.1	0	0	d__Bacteria;p__Verrucomicrobiota_A;c__Chlamydiia;o__Parachlamydiales;f__SM23-39;g__O2-12-FULL-49-9;s__	1,745,186.00	1,874,528.46	SM23-39	2-02-FULL-45-22_A	3300006177-14	144	47.17	14673	9520	0	93.1	0	0	0	32	0.87	Genus	0	plant	3300006051	endosphere	35.8443	-83.9607	3
3300006177-14	94.83	0	0	d__Bacteria;p__Verrucomicrobiota_A;c__Chlamydiia;o__Parachlamydiales;f__SM23-39;g__O2-12-FULL-49-9;s__	1,786,084.00	1,883,458.82	SM23-39	2-02-FULL-45-22_A	3300006177-14	52	47.09	55857	26880	0	94.83	0	0	0	35	0.87	Genus	0	plant	3300006177	endosphere	35.8443	-83.9607	3
1095360-24	100	0	0	d__Bacteria;p__Verrucomicrobiota_A;c__Chlamydiia;o__Parachlamydiales;f__Rhabdochlamydiaceae;g__PALSA-1444;s__	1,889,532.00	1,889,532.00	Rhabdochlamydiaceae	PALSA-1444	3300010375-75	48	45.12	90345	37561	0	100	1	1	1	37	0.95	Species	1	plant	1095360	rhizosphere	42.3948	-85.3738	9
3300006056-100	96.55	0	0	d__Bacteria;p__Verrucomicrobiota_A;c__Chlamydiia;o__Parachlamydiales;f__Simkaniaceae;g__;s__	1,830,613.00	1,896,025.89	Simkaniaceae	Sygnamydia	3300006056-100	154	41.76	16743	8984	0	96.55	2	1	1	32	0.82	Genus	1	engineered	3300006056	nutrient removal	43.023	-87.895	1
1063924-70	90.36	0	0	d__Bacteria;p__Verrucomicrobiota_A;c__Chlamydiia;o__Parachlamydiales;f__Simkaniaceae;g__;s__	1,724,569.00	1,908,553.56	Simkaniaceae	1063924-70	1063924-70	119	42.79	20077	12511	0	90.36	0	0	0	31	0.75	Family	0	marine	1063924	marine	NA	NA	3
3300005529-103	100	0	0	d__Bacteria;p__Verrucomicrobiota_A;c__Chlamydiia;o__Parachlamydiales;f__Rhabdochlamydiaceae;g__;s__	1,937,521.00	1,937,521.00	Rhabdochlamydiaceae	3300005529-103	3300005529-103	81	43.86	33337	17935	0	100	0	0	1	36	0.82	Genus	0	soil	3300005529	soil	40.7999	-76.3402	2
1095358-76	87.36	1.72	0	d__Bacteria;p__Verrucomicrobiota_A;c__Chlamydiia;o__Parachlamydiales;f__Rhabdochlamydiaceae;g__PALSA-1444;s__	1,770,881.00	1,996,648.22	Rhabdochlamydiaceae	PALSA-1444	3300010375-75	149	45.09	15588	8842	0	78.76	1	0	0	34	0.95	Species	0	plant	1095358	rhizosphere	42.3948	-85.3738	9
1063923-68	81.03	0	0	d__Bacteria;p__Verrucomicrobiota_A;c__Chlamydiia;o__Parachlamydiales;f__Simkaniaceae;g__;s__	1,621,407.00	2,000,995.93	Simkaniaceae	1063924-70	1063924-70	182	42.72	11307	6979	0	81.03	0	0	0	28	0.75	Family	0	marine	1063923	marine	NA	NA	3
3300012090-26	91.38	0	0	d__Bacteria;p__Verrucomicrobiota_A;c__Chlamydiia;o__Parachlamydiales;f__;g__;s__	1,831,530.00	2,004,300.72	MCF-G	3300011418-14	3300011418-14	114	41.23	22204	14425	0	91.38	0	0	0	38	0.63	Order	0	host-associated	3300012090	mycelium	28.7105	-81.4844	1
3300011418-14	94.83	0	0	d__Bacteria;p__Verrucomicrobiota_A;c__Chlamydiia;o__Parachlamydiales;f__;g__;s__	1,951,211.00	2,057,588.32	MCF-G	3300011418-14	3300011418-14	28	41.18	130943	61338	0	94.83	0	0	0	39	0.63	Order	0	host-associated	3300011418	mycelium	28.7104	-81.4844	1
3300012931-71	95.69	0	0	d__Bacteria;p__Verrucomicrobiota_A;c__Chlamydiia;o__Parachlamydiales;f__SM23-39;g__;s__	1,972,677.00	2,061,528.90	SM23-39	3300012931-71	3300012931-71	127	44.8	23545	11827	0	95.69	1	0	1	37	0.79	Genus	0	freshwater	3300012931	freshwater	41.3778	-82.5108	1
3300006048-17	63.64	0	0	d__Bacteria;p__Verrucomicrobiota_A;c__Chlamydiia;o__Parachlamydiales;f__SM23-39;g__O2-12-FULL-49-9;s__	1,318,507.00	2,071,821.18	SM23-39	2-02-FULL-45-22_A	3300006048-17	209	44.61	6920	4712	0	63.64	0	0	0	23	0.87	Genus	0	plant	3300006048	endosphere	35.8443	-83.9607	3
3300011418-16	79.39	0	0	d__Bacteria;p__Verrucomicrobiota_A;c__Chlamydiia;o__Parachlamydiales;f__Parachlamydiaceae;g__;s__	1,658,527.00	2,089,088.05	Parachlamydiaceae	3300011418-16	3300011418-16	184	46.94	10346	7212	0	79.39	0	0	1	26	0.77	Genus	0	host-associated	3300011418	mycelium	28.7104	-81.4844	1
1021942-13	97.41	0	0	d__Bacteria;p__Verrucomicrobiota_A;c__Chlamydiia;o__Parachlamydiales;f__Rhabdochlamydiaceae;g__;s__	2,050,771.00	2,105,298.22	Rhabdochlamydiaceae	1021942-13	1021942-13	89	42.3	32808	20681	0	97.41	0	0	0	38	0.76	Family	0	soil	1021942	deep subsurface	38.8739528	-122.4391613	2
1070369-6	100	3.45	50	d__Bacteria;p__Verrucomicrobiota_A;c__Chlamydiia;o__Parachlamydiales;f__;g__;s__	2,182,897.00	2,107,587.05	MCF-D	1070360-7	1070360-7	75	37.5	48680	24122	0	82.75	1	1	1	39	0.64	Family	1	other	1070369	non-marine saline and alkaline	-68.4725	78.188	4
3300009787-37	90.83	0	0	d__Bacteria;p__Verrucomicrobiota_A;c__Chlamydiia;o__Parachlamydiales;f__Parachlamydiaceae;g__;s__	1,921,128.00	2,115,080.92	Parachlamydiaceae	3300009787-37	3300009787-37	157	43.55	16765	9761	0	90.83	0	0	1	35	0.88	Genus	0	plant	3300009787	peat moss	47.5028	-93.4828	3
3300009084-164	68.55	0.47	33.33	d__Bacteria;p__Verrucomicrobiota_A;c__Chlamydiia;o__Parachlamydiales;f__Parachlamydiaceae;g__;s__	1,468,701.00	2,135,622.27	Parachlamydiaceae	3300009084-164	3300009084-164	269	42.86	5703	4139	0	66.2	0	0	0	23	0.78	Genus	0	freshwater	3300009084	freshwater	-77.605	163.163	3
1095367-39	65.44	0	0	d__Bacteria;p__Verrucomicrobiota_A;c__Chlamydiia;o__Parachlamydiales;f__Rhabdochlamydiaceae;g__PALSA-1444;s__	1,404,489.00	2,146,224.02	Rhabdochlamydiaceae	PALSA-1444	3300010375-75	213	45.05	6870	5200	0	65.44	0	0	1	29	0.95	Species	0	plant	1095367	rhizosphere	42.3948	-85.3738	9
1015567-432	70.4	5.8	0	d__Bacteria;p__Verrucomicrobiota_A;c__Chlamydiia;o__Parachlamydiales;f__Rhabdochlamydiaceae;g__PSRO01;s__	1,643,220.00	2,238,812.56	Rhabdochlamydiaceae	PSRO01	1015567-432	300	35	5415	3961	0	41.4	0	0	0	32	0.96	Species	0	marine	1015567	marine	38.1072	-121.6485	4
1041346-89	69.64	0	0	d__Bacteria;p__Verrucomicrobiota_A;c__Chlamydiia;o__Parachlamydiales;f__;g__;s__	1,575,452.00	2,262,280.30	MCF-F	1041346-89	1041346-89	202	43.28	9713	5533	0	69.64	1	0	0	33	0.68	Family	0	freshwater	1041346	freshwater	41.7	-86.23	1
3300009083-165	68.34	0	0	d__Bacteria;p__Verrucomicrobiota_A;c__Chlamydiia;o__Parachlamydiales;f__Parachlamydiaceae;g__;s__	1,546,427.00	2,262,843.14	Parachlamydiaceae	3300009083-165	3300009083-165	158	38.11	12668	7716	0	68.34	0	0	0	25	0.87	Genus	0	freshwater	3300009083	freshwater	-77.605	163.163	3
1070360-7	99.84	1.72	0	d__Bacteria;p__Verrucomicrobiota_A;c__Chlamydiia;o__Parachlamydiales;f__;g__;s__	2,309,065.00	2,273,049.51	MCF-D	1070360-7	1070360-7	166	37.35	19724	11250	0	91.24	1	1	1	38	0.64	Family	1	other	1070360	non-marine saline and alkaline	-68.4725	78.188	4
3300009084-136	96.55	0	0	d__Bacteria;p__Verrucomicrobiota_A;c__Chlamydiia;o__Parachlamydiales;f__Parachlamydiaceae;g__;s__	2,250,271.00	2,330,679.44	Parachlamydiaceae	3300009084-136	3300009084-136	135	34.86	23729	12805	0	96.55	0	0	2	36	0.78	Genus	0	freshwater	3300009084	freshwater	-77.605	163.163	3
1057130-57	58.62	0	0	d__Bacteria;p__Verrucomicrobiota_A;c__Chlamydiia;o__Parachlamydiales;f__SM23-39;g__21-14-0-10-35-9;s__21-14-0-10-35-9 sp002773835	1,383,225.00	2,359,646.88	SM23-39	21-14-0-10-35-9	sp002773835	39	35.14	63070	46419	0	58.62	0	0	0	22	N/A		0	freshwater	1057130	freshwater	38.9383	-110.1342	2
1041346-92	63.4	0.86	0	d__Bacteria;p__Verrucomicrobiota_A;c__Chlamydiia;o__Parachlamydiales;f__SM23-39;g__;s__	1,520,161.00	2,384,656.90	SM23-39	3300012931-71	1041346-92	195	44.73	9075	5836	0	59.1	0	0	0	30	0.80	Genus	0	freshwater	1041346	freshwater	41.7	-86.23	1
1066088-68	68.65	4.92	0	d__Bacteria;p__Verrucomicrobiota_A;c__Chlamydiia;o__Parachlamydiales;f__Rhabdochlamydiaceae;g__;s__	1,698,533.00	2,390,624.46	Rhabdochlamydiaceae	1066088-68	1066088-68	302	41.04	6067	4211	0	44.05	1	1	1	32	0.77	Family	0	freshwater	1066088	freshwater	NA	NA	3
1041523-33	66.93	8.09	0	d__Bacteria;p__Verrucomicrobiota_A;c__Chlamydiia;o__Parachlamydiales;f__Parachlamydiaceae;g__Rubidus;s__Rubidus massiliensis	1,718,877.00	2,429,114.07	Parachlamydiaceae	Rubidus	massiliensis	297	32.35	5762	4147	0	26.48	0	0	0	47	N/A		0	engineered	1041523	thiocyanate	-33.936637	18.478905	2
1105364-38	40.88	0	0	d__Bacteria;p__Verrucomicrobiota_A;c__Chlamydiia;o__Parachlamydiales;f__Parachlamydiaceae;g__;s__	1,019,653.00	2,494,258.81	Parachlamydiaceae	3300009787-37	3300009787-37	209	43.44	4806	3791	0	40.88	0	0	0	20	0.87	Genus	0	plant	1105364	peat moss	47.5028	-93.4828	3
3300009083-135	92.24	0	0	d__Bacteria;p__Verrucomicrobiota_A;c__Chlamydiia;o__Parachlamydiales;f__Parachlamydiaceae;g__;s__	2,309,049.00	2,503,305.51	Parachlamydiaceae	3300009084-136	3300009083-135	181	36.01	19867	9811	0	92.24	0	0	1	36	0.78	Genus	0	freshwater	3300009083	freshwater	-77.605	163.163	3
1064120-29	81.97	0	0	d__Bacteria;p__Verrucomicrobiota_A;c__Chlamydiia;o__Parachlamydiales;f__Rhabdochlamydiaceae;g__;s__	2,063,421.00	2,517,288.03	Rhabdochlamydiaceae	1064120-29	1064120-29	220	43.69	11161	7595	0	81.97	0	0	0	32	0.81	Genus	0	soil	1064120	soil	40.7999	-76.3402	2
3300011418-10	98.28	0	0	d__Bacteria;p__Verrucomicrobiota_A;c__Chlamydiia;o__Chlamydiales;f__;g__;s__	2,527,301.00	2,571,531.34	CCIV	3300011418-10	3300011418-10	139	41.95	27796	14425	0	98.28	1	0	1	45	0.60	Order	0	host-associated	3300011418	mycelium	28.7104	-81.4844	1
1091227-88	94.83	3.45	0	d__Bacteria;p__Verrucomicrobiota_A;c__Chlamydiia;o__Parachlamydiales;f__Parachlamydiaceae;g__;s__	2,564,598.00	2,615,937.69	Parachlamydiaceae	3300009084-136	3300009084-136	191	34.68	23900	10552	0	77.58	0	0	2	38	0.78	Genus	0	freshwater	1091227	freshwater	-77.605	163.163	3
1041544-29	98.28	0	0	d__Bacteria;p__Verrucomicrobiota_A;c__Chlamydiia;o__Parachlamydiales;f__Parachlamydiaceae;g__Neochlamydia;s__Neochlamydia sp001897225	2,850,003.00	2,899,880.95	Parachlamydiaceae	Neochlamydia	sp001897225	3	38.09	1246011	1246011	0	98.28	0	0	3	37	N/A		0	engineered	1041544	thiocyanate	-33.927	18.452665	3
1041544-27	93.1	0	0	d__Bacteria;p__Verrucomicrobiota_A;c__Chlamydiia;o__Parachlamydiales;f__Parachlamydiaceae;g__Rubidus;s__Rubidus massiliensis	2,947,634.00	3,166,094.52	Parachlamydiaceae	Rubidus	massiliensis	84	32.46	241765	40588	0	93.1	0	0	1	30	N/A		0	engineered	1041544	thiocyanate	-33.927	18.452665	3
1008457-92	72.26	0.16	0	d__Bacteria;p__Verrucomicrobiota_A;c__Chlamydiia;o__Parachlamydiales;f__Rhabdochlamydiaceae;g__2-02-FULL-49-12;s__2-02-FULL-49-12 sp001796315	668,608.00	924,211.16	Rhabdochlamydiaceae	2-02-FULL-49-12	sp001796315	140	49.37	4798	3765	0	71.46	0	0	0	18	N/A		0	soil	1008457	soil	39.53	-107.78	10
