# Supplementary material for: Pangenomics reveals alternative environmental lifestyles among chlamydiae
Source: Nat Commun. 2021 Jun 29;12:4021. doi: 10.1038/s41467-021-24294-3 (PMC8242063; doi:10.1038/s41467-021-24294-3)
Supplement: Supplementary file 4 — Supplementary Data 2 [file 41467_2021_24294_MOESM4_ESM.xlsx]

## Sheet: Supplementary Data 2
Supplementary Data 2: PVC reference dataset used for analyses.
Name	Genome Identifier	Accession	Origin	Phylum	Marker lineage	Completeness [%]	Contamination [%]	Genome size [nt]	Contigs [n]	GC [%]	N50	Estimated size
Chlamydiales bacterium SCGC AB-751-O23	AB751O23	FLYF01000001-FLYF01000089	Single cell genome	Chlamydiae	Bacteria	46.24	0	986924	89	35.45	25740	2.13435e+06
Neochlamydia sp. ACF65	ACE65	JAEMUE000000000	Isolate	Chlamydiae	Bacteria	91.38	0	2467520	79	38	64844	2.70028e+06
Protochlamydia sp. ACF82	ACE82	JAEMUB000000000	Isolate	Chlamydiae	Bacteria	95.69	0	2331284	45	34.49	180188	2.43629e+06
Neochlamydia sp. ACF84	ACE84	VJOT00000000	Isolate	Chlamydiae	Bacteria	91.38	0	2503381	84	38.02	63140	2.73953e+06
Neochlamydia sp. ACF95	ACE95	JAEMUC000000000	Isolate	Chlamydiae	Bacteria	91.22	0	2429830	74	37.96	59510	2.6637e+06
Parachlamydia sp. ACF125	ACF125	JAEMUD000000000	Isolate	Chlamydiae	Bacteria	98.28	0	2584652	12	40.77	579733	2.62989e+06
Chlamydiales bacterium SCGC AG-110-M15	AG110M15	FLYO 01000001-FLYO01000054	Single cell genome	Chlamydiae	Bacteria	40.52	0	929815	54	41.8	34883	2.29471e+06
Chlamydiales bacterium SCGC AG-110-P3	AG110P3	FLYP0 1000001-FLYP01000096	Single cell genome	Chlamydiae	Bacteria	47.65	0	1299661	96	46.83	20541	2.72752e+06
Akkermansia muciniphila ATCC BAA-835	AKKM8	GCF_000020225.1	Isolate	Verrucomicrobia	Bacteria	100	0	2664102	1	55.76	2664102	2664102
Chlamydiae bacterium CG10_big_fil_rev_8_21_14_0_10_35_9	CG10BFR82114010359	GCA_002773835.1	Metagenome	Chlamydiae	Bacteria	81.82	1.72	1738833	61	35.13	43842	2.09529e+06
Chlamydiae bacterium CG10_big_fil_rev_8_21_14_0_10_42_34	CG10BFR821140104234	GCA_002773795.1	Metagenome	Chlamydiae	Bacteria	98.28	0	1683436	21	42.36	164582	1.7129e+06
Candidatus Aerophobetes bacterium isolate NORP91	CHL1NORP91	GCA_002401865.1	Metagenome	Chlamydiae	Bacteria	92.24	0	1315877	63	38.78	25415	1.42658e+06
Candidatus Aerophobetes bacterium isolate NORP81	CHL2NORP91	GCA_002402025.1	Metagenome	Chlamydiae	Bacteria	78.37	1.72	1731681	144	38.55	14156	2.17984e+06
Chlamydia sp. 32-24	CHL3224	GCA_001897185.1	Metagenome	Chlamydiae	Bacteria	98.28	0	2529957	98	32.42	127269	2.57423e+06
Chlamydiales bacterium 38-26	CHL3826	GCA_001897225.1	Metagenome	Chlamydiae	Bacteria	98.28	0	2834110	8	38.12	380013	2.88371e+06
Chlamydia abortus S26/3	CHLAB	GCF_000026025.1	Isolate	Chlamydiae	Bacteria	98.28	0	1144377	1	39.87	1144377	1.1644e+06
Chlamydia ibidis 10-1398/6	CHLAIB	GCF_000454725.1	Isolate	Chlamydiae	Bacteria	94.83	0	1146066	5	38.32	1146066	1.20855e+06
Chlamydia avium 10DC88	CHLAVI	GCF_000583875.1	Isolate	Chlamydiae	Bacteria	93.1	0	1048269	2	36.88	1041170	1.12596e+06
Chlamydia sp. RSHA	CHLBUT	GCF_900634605.1	Metagenome	Chlamydiae	Bacteria	98.28	0	1146546	2	38.29	770995	1.16661e+06
Candidatus Chlamydia corallus strain G3/2742-324	CHLCOR	GCF_002817655.1	Metagenome	Chlamydiae	Bacteria	98.28	0	1203974	7	39.28	392662	1.22504e+06
Chlamydophila caviae GPIC	CHLCV	GCF_000007605.1	Isolate	Chlamydiae	Bacteria	98.28	0	1181356	2	39.19	1173390	1.20203e+06
Chlamydia felis Fe/C-56	CHLFF	GCF_000009945.1	Isolate	Chlamydiae	Bacteria	98.28	0	1173791	2	39.34	1166239	1.19433e+06
Chlamydia gallinacea 08-1274/3	CHLGAL	GCF_000471025.2	Isolate	Chlamydiae	Bacteria	94.83	0	1067202	2	37.9	1059583	1.12538e+06
Chlamydia muridarum str. Nigg	CHLMU	GCF_000006685.1	Isolate	Chlamydiae	Bacteria	98.28	0	1080451	2	40.31	1072950	1.09936e+06
Chlamydia psittaci 6BC	CHLP6	GCF_000204255.1	Isolate	Chlamydiae	Bacteria	98.28	0	1179220	2	39.02	1171667	1.19986e+06
Chlamydophila pecorum E58	CHLPE	GCF_000204135.1	Isolate	Chlamydiae	Bacteria	100	0	1106197	1	41.08	1106197	1106197
Chlamydophila pneumoniae CWL029	CHLPN	GCF_000008745.1	Isolate	Chlamydiae	Bacteria	98.28	0	1230230	1	40.58	1230230	1.25176e+06
Chlamydophila pneumoniae LPCoLN	CHLPP	GCF_000024145.1	Isolate	Chlamydiae	Bacteria	98.28	0	1248550	2	40.5	1241020	1.2704e+06
Chlamydia sp. 2742-308	CHLSAN	GCF_001653975.1	Metagenome	Chlamydiae	Bacteria	98.28	0	1120737	2	38.5	1113233	1.14035e+06
Chlamydia suis MD56	CHLSUIS	GCF_000493885.1	Isolate	Chlamydiae	Bacteria	98.28	0	1079129	14	42.01	211974	1.09801e+06
Chlamydia trachomatis 434/Bu	CHLT2	GCF_000068585.1	Isolate	Chlamydiae	Bacteria	98.28	0	1038842	1	41.33	1038842	1.05702e+06
Chlamydia trachomatis A/HAR-13	CHLTA	GCF_000012125.1	Isolate	Chlamydiae	Bacteria	96.55	0	1051969	2	41.27	1044459	1.08956e+06
Chlamydia trachomatis D/UW-3/CX	CHLTR	GCF_000008725.1	Isolate	Chlamydiae	Bacteria	96.55	0	1042519	1	41.31	1042519	1.07977e+06
Chlamydiae bacterium UBA10024	chlUBA10024	https://data.ace.uq.edu.au/public/gtdb/data/releases/release89/89.0/gtdb_uba_mags.tar.gz	Metagenome	Chlamydiae	Bacteria	85.86	0	1214877	119	49.45	13433	1.41495e+06
Chlamydiae bacterium UBA10187	chlUBA10187	https://data.ace.uq.edu.au/public/gtdb/data/releases/release89/89.0/gtdb_uba_mags.tar.gz	Metagenome	Chlamydiae	Bacteria	94.83	0.31	1379982	85	49.18	22989	1.45094e+06
Chlamydiae bacterium UBA10443	chlUBA10443	https://data.ace.uq.edu.au/public/gtdb/data/releases/release89/89.0/gtdb_uba_mags.tar.gz	Metagenome	Chlamydiae	Bacteria	70.77	0	1675079	239	44.35	8785	2.36693e+06
Chlamydiae bacterium UBA12506	chlUBA12506	https://data.ace.uq.edu.au/public/gtdb/data/releases/release89/89.0/gtdb_uba_mags.tar.gz	Metagenome	Chlamydiae	Bacteria	70.77	0	1056156	184	49.32	6606	1.49238e+06
Chlavichlamydia salmonicola ERT	CLASAL	WTCQ00000000	Isolate	Chlamydiae	Bacteria	87.77	0	1392990	28	32.48	260418	1.58709e+06
Coraliomargarita akajimensis DSM 45221	CORAD	GCF_000025905.1	Isolate	Verrucomicrobia	Bacteria	100	0	3750771	1	53.6	3750771	3750771
Coraliomargarita sp. CAG	CORCAG	GCA_000438015.1	Isolate	Verrucomicrobia	Bacteria	93.89	0	2443106	111	46.24	44936	2.60209e+06
Criblamydia sequanensis CRIB-18	Crib	GCF_000750955.1	Isolate	Chlamydiae	Bacteria	98.28	0	3059128	24	38.32	290572	3.11267e+06
Protochlamyida sp. EI2	EI2	GCA_000813625.1	Isolate	Chlamydiae	Bacteria	96.55	0	2397675	178	34.82	33744	2.48335e+06
Neochlamydia sp. EPS4	EPS4	GCF_000813665.1	Isolate	Chlamydiae	Bacteria	96.55	0	2530677	113	38.09	2530677	2.62111e+06
Estrella lausannensis	Estrella	GCF_900000175.1	Isolate	Chlamydiae	Bacteria	96.55	0	2829331	30	48.22	268999	2.93043e+06
Chlamydiae sp. genome_bin_33	Ga0074140	GCA_001464115.1	Metagenome	Chlamydiae	Bacteria	96.55	0	1724546	2	47.82	1146800	1.78617e+06
Chlamydiae bacterium GWA2_50_15	GWA25015	IMG: 2721755117	Metagenome	Chlamydiae	Bacteria	93.1	0	1177368	32	49.34	51357	1.26463e+06
Chlamydiae bacterium GWC2_50_10	GWC25010	IMG: 2708742634	Metagenome	Chlamydiae	Bacteria	86.21	1.72	1172283	52	48.94	30993	1.33964e+06
Chlamydiae bacterium GWF2_49_8	GWF2498	IMG: 2721755279	Metagenome	Chlamydiae	Bacteria	83.39	0	1019933	92	49.23	12167	1.22309e+06
Chlamydiae bacterium RIFCSPHIGHO2_01_FULL_44_39	H014439	IMG: 2708743034	Metagenome	Chlamydiae	Bacteria	95.69	0	1569649	30	44.72	69865	1.64035e+06
Chlamydiae bacterium RIFCSPHIGHO2_02_FULL_45_9	H02459	IMG: 2710264581	Metagenome	Chlamydiae	Bacteria	81.58	0	1342635	104	44.66	15413	1.64579e+06
Chlamydiae bacterium RIFCSPHIGHO2_02_FULL_49_29	H024929	IMG: 2710264657	Metagenome	Chlamydiae	Bacteria	93.1	0	1387015	69	49.08	27713	1.48981e+06
Chlamydiae bacterium RIFCSPHIGHO2_12_FULL_27_8	H12278	IMG: 2710723656	Metagenome	Chlamydiae	Bacteria	77.74	1.72	974760	96	27.43	11794	1.23711e+06
Chlamydiae bacterium RIFCSPHIGHO2_12_FULL_44_59	H124459	IMG: 2710723513	Metagenome	Chlamydiae	Bacteria	95.69	0	1568548	30	44.72	69910	1.6392e+06
Chlamydiae bacterium RIFCSPHIGHO2_12_FULL_49_11	H124911	GCA_001794905.1	Metagenome	Chlamydiae	Bacteria	85.34	1.02	1258117	70	48.45	21854	1.46141e+06
Chlamydiae bacterium RIFCSPHIGHO2_12_FULL_49_32	H124932	IMG: 2710723542	Metagenome	Chlamydiae	Bacteria	89.66	0	1397302	72	48.91	23476	1.55845e+06
Chlamydiae bacterium RIFCSPHIGHO2_12_FULL_49_9	H12499	IMG: 2710723596	Metagenome	Chlamydiae	Bacteria	74.45	0	1320587	93	48.59	17337	1.77379e+06
Chlamydiales bacterium STE3	HSC3	VKHO00000000	Isolate	Chlamydiae	Bacteria	98.28	0	2231767	66	39.17	79518	2.27083e+06
Parachlamydiaceae bacterium HS-T3	HST3	GCA_000829755.1	Isolate	Chlamydiae	Bacteria	96.55	1.72	2307885	35	38.71	2307885	2.35066e+06
Isosphaera pallida ATCC 43644	ISOPI	GCF_000186345.1	Isolate	Planctomycete	Bacteria	97.41	0	5529304	2	62.49	5472964	5.67632e+06
Chlamydiae bacterium K1000_chlam_1	K1000_chlam_1	from PMID: 32142706	Metagenome	Chlamydiae	Bacteria	91.38	0	1601670	252	30.85	9399	1.75276e+06
Chlamydiae bacterium K1000_chlam_2	K1000_chlam_2	from PMID: 32142706	Metagenome	Chlamydiae	Bacteria	86.13	3.45	1738131	252	44.48	8520	1.95807e+06
Chlamydiae bacterium K1000_chlam_3	K1000_chlam_3	from PMID: 32142706	Metagenome	Chlamydiae	Bacteria	84.87	1.72	1662393	270	41.77	7870	1.93016e+06
Chlamydiae bacterium K1000_chlam_4	K1000_chlam_4	from PMID: 32142706	Metagenome	Chlamydiae	Bacteria	61.99	1.88	938419	229	46.82	4244	1.49618e+06
Chlamydiae bacterium K1060_chlam_1	K1060_chlam_1	from PMID: 32142706	Metagenome	Chlamydiae	Bacteria	91.38	1.72	1588324	120	29.32	18228	1.71083e+06
Chlamydiae bacterium K1060_chlam_2	K1060_chlam_2	from PMID: 32142706	Metagenome	Chlamydiae	Bacteria	98.28	0	1625346	143	46.89	16440	1.65379e+06
Chlamydiae bacterium K1060_chlam_3	K1060_chlam_3	from PMID: 32142706	Metagenome	Chlamydiae	Bacteria	65.6	3.45	978602	167	30.34	8308	1.45801e+06
Chlamydiae bacterium K1060_chlam_4	K1060_chlam_4	from PMID: 32142706	Metagenome	Chlamydiae	Bacteria	73.93	7.05	1382673	514	30.3	3239	1.77277e+06
Chlamydiae bacterium K1060_chlam_5	K1060_chlam_5	from PMID: 32142706	Metagenome	Chlamydiae	Bacteria	96.55	1.72	1387185	57	26.37	39842	1.41289e+06
Neptunochlamydia vexilliferae K9	K9	JAAEJV000000000	Isolate	Chlamydiae	Bacteria	93.1	1.72	2240424	128	45.52	34803	2.36794e+06
Chlamydiae bacterium K940_chlam_1	K940_chlam_1	from PMID: 32142706	Metagenome	Chlamydiae	Bacteria	95.53	1.72	1330544	156	30.93	14062	1.36992e+06
Chlamydiae bacterium K940_chlam_2	K940_chlam_2	from PMID: 32142706	Metagenome	Chlamydiae	Bacteria	93.1	8.62	1663267	285	48.88	7020	1.64316e+06
Chlamydiae bacterium K940_chlam_3	K940_chlam_3	from PMID: 32142706	Metagenome	Chlamydiae	Bacteria	91.38	0	1908994	221	41.7	10099	2.08907e+06
Chlamydiae bacterium K940_chlam_4	K940_chlam_4	from PMID: 32142706	Metagenome	Chlamydiae	Bacteria	96.55	2.3	1416141	235	29.51	8098	1.43417e+06
Chlamydiae bacterium K940_chlam_5	K940_chlam_5	from PMID: 32142706	Metagenome	Chlamydiae	Bacteria	90.56	3.79	1763790	191	30.16	12088	1.8808e+06
Chlamydiae bacterium K940_chlam_6	K940_chlam_6	from PMID: 32142706	Metagenome	Chlamydiae	Bacteria	95.69	0	1505150	432	42.93	4668	1.57294e+06
Chlamydiae bacterium K940_chlam_7	K940_chlam_7	from PMID: 32142706	Metagenome	Chlamydiae	Bacteria	96.55	0	2487075	408	43.37	7595	2.57595e+06
Chlamydiae bacterium K940_chlam_8	K940_chlam_8	from PMID: 32142706	Metagenome	Chlamydiae	Bacteria	98.28	0.16	1399766	89	37.48	26189	1.42202e+06
Chlamydiae bacterium K940_chlam_9	K940_chlam_9	from PMID: 32142706	Metagenome	Chlamydiae	Bacteria	91.22	0	2072634	240	47.21	16710	2.27213e+06
Kiritimatiella glycovorans strain L21-Fru-AB	KIRIGLY	GCF_001017655.1	Isolate	Verrucomicrobia	Bacteria	98.28	3.45	2949723	1	63.31	2949723	2.89958e+06
Chlamydiae bacterium KR126_chlam_1	KR126_chlam_1	from PMID: 32142706	Metagenome	Chlamydiae	Bacteria	98.28	1.72	1614069	25	46.8	116054	1.61455e+06
Chlamydiae bacterium KR126_chlam_2	KR126_chlam_2	from PMID: 32142706	Metagenome	Chlamydiae	Bacteria	86.21	2.19	1373958	141	47.37	12860	1.56364e+06
Chlamydiae bacterium KR126_chlam_3	KR126_chlam_3	from PMID: 32142706	Metagenome	Chlamydiae	Bacteria	90.52	0	1677468	185	42.98	11258	1.85315e+06
Chlamydiae bacterium KR126_chlam_4	KR126_chlam_4	from PMID: 32142706	Metagenome	Chlamydiae	Bacteria	98.12	1.72	1581124	107	29.43	21756	1.58422e+06
Chlamydiae bacterium KR126_chlam_5	KR126_chlam_5	from PMID: 32142706	Metagenome	Chlamydiae	Bacteria	90.36	5.33	1570308	264	30.25	7741	1.65414e+06
Chlamydiae bacterium KR126_chlam_6	KR126_chlam_6	from PMID: 32142706	Metagenome	Chlamydiae	Bacteria	95.06	0.86	1529380	162	29.65	12844	1.5957e+06
Chlamydiae bacterium RIFCSPLOWO2_01_FULL_28_7	L01287	IMG: 2710723694	Metagenome	Chlamydiae	Bacteria	62.29	0	708526	75	28.07	9893	1.13746e+06
Chlamydiae bacterium RIFCSPLOWO2_01_FULL_44_52	L014452	GCA_001796235.1	Metagenome	Chlamydiae	Bacteria	95.69	0	1537590	29	44.74	70827	1.60685e+06
Chlamydiae bacterium RIFCSPLOWO2_02_FULL_45_22	L024522	IMG: 2711768231	Metagenome	Chlamydiae	Bacteria	95.69	0	1575869	30	44.7	85715	1.64685e+06
Chlamydiae bacterium RIFCSPLOWO2_02_FULL_49_12	L024912	GCA_001796315.1	Metagenome	Chlamydiae	Bacteria	96.55	0	1413529	57	48.99	28825	1.46404e+06
Chlamydiae bacterium RIFCSPLOWO2_12_FULL_45_20	L124520	IMG: 2711768324	Metagenome	Chlamydiae	Bacteria	95.69	0	1542182	28	44.75	101533	1.61164e+06
Chlamydiae bacterium RIFCSPLOWO2_12_FULL_49_12	L124912	IMG: 2711768369	Metagenome	Chlamydiae	Bacteria	91.38	0	1418742	46	49.16	50688	1.55257e+06
Lentisphaera araneosa HTCC2155	LETAR	GCF_000170755.1	Isolate	Lentisphaerae	Bacteria	96.55	1.72	6023180	82	40.95	6023180	6.13481e+06
Composite genome from Lake Mendota Epilimnion pan-assembly MEint.metabat.6450	ME6450DRAFT	IMG: 2582580594	Metagenome	Chlamydiae	Bacteria	58.62	0	2191420	189	40.5	15427	3.73835e+06
Methylacidiphilum infernorum V4	METI4	GCF_000019665.1	Isolate	Verrucomicrobia	Bacteria	100	0	2287145	1	45.48	2287145	2287145
Parachlamydia acanthamoebae OEW1	OEW1	GCA_000812225.1	Isolate	Chlamydiae	Bacteria	94.83	0	3008885	163	39.04	3008885	3.17293e+06
Opitutaceae bacterium TAV5	OPITAV	GCF_000242935.2	Isolate	Verrucomicrobia	Bacteria	97.41	0.86	7417673	2	63.45	7317842	7.55111e+06
Opitutus terrae PB90-1	OPITP	GCF_000019965.1	Isolate	Verrucomicrobia	Bacteria	98.28	1.72	5957605	1	65.34	5957605	5.9594e+06
Parachlamydia acanthamoebae UV-7	PARAV	GCF_000253035.1	Isolate	Chlamydiae	Bacteria	96.55	0	3072383	1	39.04	3072383	3.18217e+06
Parilichlamydia carangidicola 007YTK11	PARI007YTK11	from PMCID: PMC6171736	Metagenome	Chlamydiae	Bacteria	89.31	0	771491	1	38.83	771491	863835
Candidatus Similichlamydia latridicola 76ST10_it5c_881K	PARI76ST10	from PMCID: PMC6171736	Metagenome	Chlamydiae	Bacteria	89.31	0	881979	1	37.45	881979	987548
Similichlamydia laticola Hat2_it6	PARIHat2	from PMCID: PMC6171736	Metagenome	Chlamydiae	Bacteria	91.03	0	773112	1	43.74	773112	849294
Candidatus Protochlamydia amoebophila UWE25	PARUW	GCF_000011565.1	Isolate	Chlamydiae	Bacteria	98.28	0	2414465	1	34.72	2414465	2.45672e+06
Phycisphaera mikurensis NBRC 102666	PHYMF	GCF_000284115.1	Isolate	Planctomycetes	Bacteria	94.83	0	3884382	2	73.22	3803225	4.09615e+06
Pirellula staleyi DSM 6068	PIRSD	GCF_000025185.1	Isolate	Planctomycetes	Bacteria	98.28	0	6196199	1	57.46	6196199	6.30464e+06
Rubinisphaera brasiliensis DSM 5305	PLABD	GCF_000165715.2	Metagenome	Planctomycetes	Bacteria	96.55	3.45	6006602	1	56.45	6006602	6.01401e+06
Planctopirus limnophila DSM 3776	PLAL2	GCF_000092105.1	Isolate	Planctomycetes	Bacteria	96.55	1.72	5460085	2	53.68	5423075	5.56128e+06
Parachlamydia sp. C2	PROGREC2	GCA_001545115.1	Isolate	Chlamydiae	Bacteria	100	0	3424182	32	42.05	316127	3424182
Protochlamydia naegleriophila	ProNeg	GCA_001499655.1	Isolate	Chlamydiae	Bacteria	100	0	3030375	2	42.44	2885090	3030375
Protochlamydia massiliensis	PRONEGDIA	GCF_000751535.1	Isolate	Chlamydiae	Bacteria	98.28	0	2956128	5	42.75	2077781	3.00786e+06
Parachlamydia sp. isolate BC.030	PROPHO	GCA_002786175.1	Metagenome	Chlamydiae	Bacteria	100	0	3042961	39	41.53	120090	3042961
Rhabdochlamydia porcellionis 15C	Rhab	JAACYT000000000	Isolate	Chlamydiae	Bacteria	96.55	1.72	1495946	22	35.3	158144	1.52367e+06
Rhabdochlamydia oedothoracis W815	RHABDOW815	JAAVTY000000000	Metagenome	Chlamydiae	Bacteria	98.28	0	1576397	214	36	11740	1.60399e+06
Rhabdochlamydia helveticae T3358	RhabHel	from PMID: 30949677	Isolate	Chlamydiae	Bacteria	100	0	1854477	39	36.18	80291	1854477
Rhodopirellula baltica SH 1	RHOBA	GCF_000196115.1	Isolate	Planctomycetes	Bacteria	98.28	1.72	7145576	1	55.4	7145576	7.14773e+06
Rubidus massiliensis	Rubis	GCA_000756735.1	Isolate	Chlamydiae	Bacteria	98.28	0	2821221	5	32.64	1968416	2.8706e+06
Neochlamydia sp. S13	S13	GCF_000648235.1	Isolate	Chlamydiae	Bacteria	98.28	8.62	3187074	1343	38.03	3187074	2.96813e+06
Candidatus Similichlamydia epinepheli strain GCCT14	SIMEPI	GCF_003056015.1	Metagenome	Chlamydiae	Bacteria	74.31	33.66	981843	169	39.54	10591	990791
Simkania negevensis Z	SIMNZ	GCF_000237205.1	Isolate	Chlamydiae	Bacteria	96.55	0	2628375	2	41.6	2496337	2496337
Singulisphaera acidiphila DSM 18658	SINAD	GCF_000242455.1	Isolate	Planctomycetes	Bacteria	98.28	6.9	9755686	4	62.23	9629675	9.25328e+06
Chlamydiae bacterium SM23_39	SM2339	GCA_001303765.1	Metagenome	Chlamydiae	Bacteria	94.83	1.72	1126604	67	26.23	20393	1.16865e+06
Syngnamydia medusae	SYNMED	from PMID: 28419691	Metagenome	Chlamydiae	Bacteria	98.28	0	2144529	48	39.87	107968	2.18206e+06
Waddliaceae bacterium SP13	TARWAD	GCA_002709385.1	Metagenome	Chlamydiae	Bacteria	93.1	0	3152361	49	38.48	76739	3.38599e+06
Neochlamydia sp. TUME1	TUME1	GCF_000813645.1	Isolate	Chlamydiae	Bacteria	96.08	0	2546323	255	38.02	2546323	2.65021e+06
Waddlia chondrophila WSU 86-1044	WADCW	GCF_000092785.1	Isolate	Chlamydiae	Bacteria	98.28	0	2131905	2	43.74	2116312	2.16922e+06
Sygnamydia xenoturbellae	XENOCL	from PMID: 31104936	Metagenome	Chlamydiae	Bacteria	93.68	0	1836174	28	41.39	126585	1.96005e+06
