# Supplementary material for: Pangenomics reveals alternative environmental lifestyles among chlamydiae
Source: Nat Commun. 2021 Jun 29;12:4021. doi: 10.1038/s41467-021-24294-3 (PMC8242063; doi:10.1038/s41467-021-24294-3)
Supplement: Supplementary file 5 — Supplementary Data 3 [file 41467_2021_24294_MOESM5_ESM.xlsx]

## Sheet: Supplementary Data 3
Supplementary Data 3: Phylogenetic distance (PD) of known chlamydiae versus GEM chlamydiae MAGs in species tree and phylogenetic gain (PG) by MAGs.
Sets	No. Taxa	PD	Percent PD
All chlamydiae genomes	192	36.71	1
Known chlamydiae (PD)	110	22.21	0.605
GEM chlamydiae MAGs (PD)	82	20.71	0.564
GEM chlamydiae MAGs (PG)	82	14.5	0.495
