# Supplementary material for: Pangenomics reveals alternative environmental lifestyles among chlamydiae
Source: Nat Commun. 2021 Jun 29;12:4021. doi: 10.1038/s41467-021-24294-3 (PMC8242063; doi:10.1038/s41467-021-24294-3)
Supplement: Supplementary file 6 — Supplementary Data 4 [file 41467_2021_24294_MOESM6_ESM.xlsx]

## Sheet: Supplementary Data 4
Supplementary Data 4: Environmental origin of chlamydiae genomes.
Genome	EcoType	Category	Comment	Publication	Environmental Metagenomics
1021942-13	deep subsurface	soil			YES
1021942-14	deep subsurface	soil			YES
1039677-28	marine	marine		PMID: 29087368	YES
1039689-34	marine	marine		PMID: 29087368	YES
1039701-25	marine	marine		PMID: 29087368	YES
1041346-89	freshwater	freshwater			YES
1045192-5	digestive system	host-associated			YES
3300004085-10	digestive system	host-associated			YES
1045240-7	digestive system	host-associated			YES
3300004094-7	digestive system	host-associated			YES
1049244-12	digestive system	host-associated			YES
1049268-20	digestive system	host-associated			YES
1056828-22	freshwater	freshwater			YES
1063923-68	marine	marine			YES
1063924-70	marine	marine			YES
1064120-29	soil	soil		PMID:30397342	YES
1066088-68		other			YES
1070360-7	non-marine saline and alkaline	other		PMID: 32772914	YES
1070369-6	non-marine saline and alkaline	other		PMID: 32772914	YES
1095360-35	rhizosphere	plant			YES
1023864-72	freshwater	freshwater		PMID: 23019650	YES
1023867-57	freshwater	freshwater		PMID: 23019650	YES
1023876-83	soil	soil		PMID: 23019650	YES
1057130-39	freshwater	freshwater		PMID: 29379208	YES
3300002460-24	soil	soil		PMID: 23019650	YES
3300006048-17	endosphere	plant		PMID: 30320216	YES
3300006051-19	endosphere	plant		PMID: 30320216	YES
3300006177-14	endosphere	plant		PMID: 30320216	YES
1006504-101	freshwater	freshwater		PMID: 23019650	YES
1006516-126	freshwater	freshwater		PMID: 23019650	YES
1008457-92	soil	soil		PMID: 23019650	YES
1008460-87	soil	soil		PMID: 23019650	YES
1008463-85	soil	soil		PMID: 23019650	YES
1023846-133	soil	soil		PMID: 23019650	YES
1023864-123	freshwater	freshwater		PMID: 23019650	YES
3300002460-34	soil	soil		PMID: 23019650	YES
3300002529-56	soil	soil		PMID: 23019650	YES
1057130-57	freshwater	freshwater		PMID: 29379208	YES
3300004087-8	digestive system	host-associated			YES
3300005529-103	soil	soil		PMID:30397342	YES
3300006056-139	nutrient removal	engineered			YES
3300009083-165	freshwater	freshwater			YES
1091227-88	freshwater	freshwater			YES
3300009083-135	freshwater	freshwater			YES
3300009084-136	freshwater	freshwater			YES
3300009084-150	freshwater	freshwater			YES
3300009084-164	freshwater	freshwater			YES
3300009703-49	marine	marine			YES
3300009709-46	peat moss	plant			YES
1105364-38	peat moss	plant			YES
3300009787-37	peat moss	plant			YES
3300011418-10	mycelium	host-associated			YES
3300011418-14	mycelium	host-associated			YES
3300012090-26	mycelium	host-associated			YES
3300011418-16	mycelium	host-associated			YES
1041346-92	freshwater	freshwater			YES
3300012931-71	freshwater	freshwater		PMID: 29146959	YES
3300013126-109	freshwater	freshwater			YES
3300013126-79	freshwater	freshwater			YES
3300013131-109	freshwater	freshwater			YES
3300013132-109	freshwater	freshwater			YES
3300013127-71	freshwater	freshwater			YES
3300013128-81	freshwater	freshwater			YES
3300013129-85	freshwater	freshwater			YES
3300013130-63	freshwater	freshwater			YES
3300013133-59	freshwater	freshwater			YES
1041544-29	thiocyanate	engineered		PMID: 28139919	YES
1023876-183	soil	soil		PMID: 23019650	YES
1062783-10	rhizoplane	other			YES
1095358-76	rhizosphere	plant			YES
1095360-24	rhizosphere	plant			YES
1095367-39	rhizosphere	plant			YES
3300010375-75	rhizosphere	plant			YES
1015567-432	marine	marine			YES
1041523-33	thiocyanate	engineered		PMID: 28139919	YES
1041544-27	thiocyanate	engineered		PMID: 28139919	YES
3300001753-23	marine	marine		PMID: 26824177	YES
3300002053-86	marine	marine		PMID: 26824177	YES
1096102-30	marine	marine			YES
1096103-42	marine	marine			YES
3300010035-10	cnidaria	host-associated			YES
3300006056-100	nutrient removal	engineered			YES
AB751O23		marine		PMID: 28644443	YES
ACE65	protist in fish gill	host-associated	freshwater fish		NO
ACE82	protist in fish gill	host-associated	freshwater fish		NO
ACE84	protist in fish gill	host-associated	freshwater fish	PMID: 32409535	NO
ACE95	protist in fish gill	host-associated	freshwater fish		NO
ACF125	protist in fish gill	host-associated	freshwater fish		NO
AG110M15		marine		PMID: 28644443	YES
AG110P3		marine		PMID: 28644443	YES
CG10BFR82114010359	aquifier	freshwater		PMID: 29379208	YES
CG10BFR821140104234	aquifier	freshwater		PMID: 29379208	YES
CHL1NORP91	aquifier	marine		PMID: 29099490	YES
CHL2NORP91	aquifier	marine		PMID: 29099490	YES
CHL3224		engineered		PMID: 26031303	YES
CHL3826		engineered		PMID: 26031303	YES
CHLAB	ruminants and pigs	host-associated		PMID: 15837807	NO
CHLAIB	bird	host-associated		PMID: 24073223	NO
CHLAVI	bird	host-associated		PMID: 24461712	NO
CHLBUT	bird	host-associated		PMID: 31257045	NO
CHLCOR	cnidaria	host-associated		PMID: 28878306	NO
CHLCV	guinea pig	host-associated		PMID: 12682364	NO
CHLFF	cat	host-associated		PMID: 16766509	NO
CHLGAL	bird	host-associated		PMID: 16766509	NO
CHLMU	mouse	host-associated		PMID: 10684935	NO
CHLP6	bird	host-associated		PMID: 21622741	NO
CHLPE	ruminants and pigs	host-associated		PMID: 21571992	NO
CHLPN	human	host-associated		PMID: 10192388	NO
CHLPP	human	host-associated		PMID: 19749045	NO
CHLSAN	snake	host-associated		PMID: 28878306	NO
CHLSUIS	pig	host-associated		PMID: 24812227	NO
CHLT2	human	host-associated		PMID: 18032721	NO
CHLTA	human	host-associated		PMID: 16177312	NO
CHLTR	human	host-associated		PMID: 9784136	NO
chlUBA10024		soil		PMID: 30013118	YES
chlUBA10187		soil		PMID: 30013118	YES
chlUBA10443		other		PMID: 30013118	YES
chlUBA12506	groundwater	freshwater		PMID: 30013118	YES
Crib		freshwater	co-cultivation	PMID: 25342672	NO
CLASAL	fish gill	host-associated			NO
EI2		soil		PMID: 25069652	NO
EPS4	sediment	freshwater		PMID: 25069652	NO
Estrella		freshwater	co-cultivation	PMID: 25745418	NO
Ga0074140		freshwater		PMID: 27303675	YES
GWA25015		soil		PMID: 27774985	YES
GWC25010		soil		PMID: 27774985	YES
GWF2498		soil		PMID: 27774985	YES
H014439		soil		PMID: 27774985	YES
H02459		soil		PMID: 27774985	YES
H024929		soil		PMID: 27774985	YES
H12278		soil		PMID: 27774985	YES
H124459		soil		PMID: 27774985	YES
H124911		soil		PMID: 27774985	YES
H124932		soil		PMID: 27774985	YES
H12499		soil		PMID: 27774985	NO
HSC3	biofilm	marine		PMID: 32409535	YES
HST3	warm spring	freshwater		PMID: 24460765	YES
K1000_chlam_1_prodigal	sediment	marine		PMID: 32142706	YES
K1000_chlam_2_prodigal	sediment	marine		PMID: 32142706	YES
K1000_chlam_3_prodigal	sediment	marine		PMID: 32142706	YES
K1000_chlam_4_prodigal	sediment	marine		PMID: 32142706	YES
K1060_chlam_1_prodigal	sediment	marine		PMID: 32142706	YES
K1060_chlam_2_prodigal	sediment	marine		PMID: 32142706	YES
K1060_chlam_3_prodigal	sediment	marine		PMID: 32142706	YES
K1060_chlam_4_prodigal	sediment	marine		PMID: 32142706	NO
K1060_chlam_5_prodigal	sediment	marine		PMID: 32142706	YES
K9	water column	marine		PMID: 26530333	YES
K940_chlam_1_prodigal	sediment	marine		PMID: 32142706	YES
K940_chlam_2_prodigal	sediment	marine		PMID: 32142706	YES
K940_chlam_3_prodigal	sediment	marine		PMID: 32142706	YES
K940_chlam_4_prodigal	sediment	marine		PMID: 32142706	YES
K940_chlam_5_prodigal	sediment	marine		PMID: 32142706	YES
K940_chlam_6_prodigal	sediment	marine		PMID: 32142706	YES
K940_chlam_7_prodigal	sediment	marine		PMID: 32142706	YES
K940_chlam_8_prodigal	sediment	marine		PMID: 32142706	YES
K940_chlam_9_prodigal	sediment	marine		PMID: 32142706	YES
KR126_chlam_1_prodigal	sediment	marine		PMID: 32142706	YES
KR126_chlam_2_prodigal	sediment	marine		PMID: 32142706	YES
KR126_chlam_3_prodigal	sediment	marine		PMID: 32142706	YES
KR126_chlam_4_prodigal	sediment	marine		PMID: 32142706	YES
KR126_chlam_5_prodigal	sediment	marine		PMID: 32142706	YES
KR126_chlam_6_prodigal	sediment	marine		PMID: 32142706	YES
L01287		soil		PMID: 27774985	YES
L014452		soil		PMID: 27774985	YES
L024522		soil		PMID: 27774985	YES
L024912		soil		PMID: 27774985	YES
L124520		soil		PMID: 27774985	YES
L124912		soil		PMID: 27774985	NO
ME6450DRAFT	lake	freshwater		PMID: 30581671	NO
OEW1		freshwater		PMID: 25069652	NO
PARAV	WWTP	engineered	co-cultivation	PMID: 21690563	NO
PARI007YTK11	gill	host-associated		PMID: 30202970	NO
PARI76ST10	gill	host-associated		PMID: 30202970	NO
PARIHat2	gill	host-associated		PMID: 30202970	NO
PARUW		soil		PMID: 16166679	NO
PROGREC2		soil	co-cultivation		NO
ProNeg	aquarium	freshwater		PMID: 27516530	YES
PRONEGDIA	cooling water tower	freshwater	co-cultivation	PMID: 28913180	NO
PROPHO	drinking water	freshwater		PMID: 29097994	NO
Rhab	porcellio	host-associated			NO
RHABDOW815	spider	host-associated			YES
RhabHel	tick	host-associated		PMID: 30949677	YES
Rubis	hospital tap-water	freshwater	co-cultivation	PMID: 27014641	NO
S13		soil		PMID: 24747986	NO
SIMEPI	gill	host-associated		PMID: 28205377	NO
SIMNZ	cell culture contamination	other		PMID: 21690563	YES
SM2339	sediment	marine		PMID: 25922666	NO
SYNMED	protist in jellyfish	host-associated		PMID: 28419691	NO
TARWAD	water column	marine		PMID: 29337314	NO
TUME1		engineered		PMID: 25069652	NO
WADCW	aborted calf	host associated		PMID: 20531937	NO
XENOCL		host associated		PMID: 31104936	NO
