# Supplementary material for: Pangenomics reveals alternative environmental lifestyles among chlamydiae
Source: Nat Commun. 2021 Jun 29;12:4021. doi: 10.1038/s41467-021-24294-3 (PMC8242063; doi:10.1038/s41467-021-24294-3)
Supplement: Supplementary file 7 — Supplementary Data 5 [file 41467_2021_24294_MOESM7_ESM.xlsx]

## Sheet: Supplementary Data 5
Supplementary Data 5: Phylogenetic gain by GEM MAGs per environment.
Environment	PG [%]	PG per MAG [%]	MAG count [n]
freshwater microbiome	19.1564	0.709495	27
animal host-associated	18.1125	1.50937	12
marine microbiome	10.8594	0.987218	11
plant microbiome	7.49015	0.680923	11
other	4.07801	1.35934	3
soil microbiome	3.27101	0.251616	13
engineered	3.14717	0.629433	5
