# Supplementary material for: Pangenomics reveals alternative environmental lifestyles among chlamydiae
Source: Nat Commun. 2021 Jun 29;12:4021. doi: 10.1038/s41467-021-24294-3 (PMC8242063; doi:10.1038/s41467-021-24294-3)
Supplement: Supplementary file 8 — Supplementary Data 6 [file 41467_2021_24294_MOESM8_ESM.xlsx]

## Sheet: Supplementary Data 6
Supplementary Data 6: GTDB-Tk output for chlamydiae genomes.
user_genome	classification	fastani_reference	fastani_reference_radius	fastani_taxonomy	fastani_ani	fastani_af	closest_placement_reference	closest_placement_taxonomy	closest_placement_ani	closest_placement_af	pplacer_taxonomy	classification_method	note	other_related_references(genome_id,species_name,radius,ANI,AF)	aa_percent	translation_table	red_value	warnings
1006504-101	d__Bacteria;p__Verrucomicrobiota_A;c__Chlamydiia;o__Parachlamydiales;f__Ga0074140;g__2-02-FULL-49-12;s__2-02-FULL-49-12 sp001796315	GCA_001796315.1	95.0	d__Bacteria;p__Verrucomicrobiota_A;c__Chlamydiia;o__Parachlamydiales;f__Ga0074140;g__2-02-FULL-49-12;s__2-02-FULL-49-12 sp001796315	99.69	0.91	GCA_001796315.1	d__Bacteria;p__Verrucomicrobiota_A;c__Chlamydiia;o__Parachlamydiales;f__Ga0074140;g__2-02-FULL-49-12;s__2-02-FULL-49-12 sp001796315	99.69	0.91	d__Bacteria;p__Verrucomicrobiota_A;c__Chlamydiia;o__Parachlamydiales;f__Ga0074140;g__;s__	ANI/Placement	topological placement and ANI have congruent species assignments	N/A	80.91	11	N/A	N/A
1006516-126	d__Bacteria;p__Verrucomicrobiota_A;c__Chlamydiia;o__Parachlamydiales;f__Ga0074140;g__2-02-FULL-49-12;s__2-02-FULL-49-12 sp001796315	GCA_001796315.1	95.0	d__Bacteria;p__Verrucomicrobiota_A;c__Chlamydiia;o__Parachlamydiales;f__Ga0074140;g__2-02-FULL-49-12;s__2-02-FULL-49-12 sp001796315	99.25	0.98	GCA_001796315.1	d__Bacteria;p__Verrucomicrobiota_A;c__Chlamydiia;o__Parachlamydiales;f__Ga0074140;g__2-02-FULL-49-12;s__2-02-FULL-49-12 sp001796315	99.25	0.98	d__Bacteria;p__Verrucomicrobiota_A;c__Chlamydiia;o__Parachlamydiales;f__Ga0074140;g__;s__	ANI/Placement	topological placement and ANI have congruent species assignments	N/A	61.19	11	N/A	N/A
1008457-92	d__Bacteria;p__Verrucomicrobiota_A;c__Chlamydiia;o__Parachlamydiales;f__Ga0074140;g__2-02-FULL-49-12;s__2-02-FULL-49-12 sp001796315	GCA_001796315.1	95.0	d__Bacteria;p__Verrucomicrobiota_A;c__Chlamydiia;o__Parachlamydiales;f__Ga0074140;g__2-02-FULL-49-12;s__2-02-FULL-49-12 sp001796315	99.63	1.0	GCA_001796315.1	d__Bacteria;p__Verrucomicrobiota_A;c__Chlamydiia;o__Parachlamydiales;f__Ga0074140;g__2-02-FULL-49-12;s__2-02-FULL-49-12 sp001796315	99.63	1.0	d__Bacteria;p__Verrucomicrobiota_A;c__Chlamydiia;o__Parachlamydiales;f__Ga0074140;g__;s__	ANI/Placement	topological placement and ANI have congruent species assignments	N/A	57.5	11	N/A	N/A
1008460-87	d__Bacteria;p__Verrucomicrobiota_A;c__Chlamydiia;o__Parachlamydiales;f__Ga0074140;g__2-02-FULL-49-12;s__2-02-FULL-49-12 sp001796315	GCA_001796315.1	95.0	d__Bacteria;p__Verrucomicrobiota_A;c__Chlamydiia;o__Parachlamydiales;f__Ga0074140;g__2-02-FULL-49-12;s__2-02-FULL-49-12 sp001796315	99.59	0.98	GCA_001796315.1	d__Bacteria;p__Verrucomicrobiota_A;c__Chlamydiia;o__Parachlamydiales;f__Ga0074140;g__2-02-FULL-49-12;s__2-02-FULL-49-12 sp001796315	99.59	0.98	d__Bacteria;p__Verrucomicrobiota_A;c__Chlamydiia;o__Parachlamydiales;f__Ga0074140;g__;s__	ANI/Placement	topological placement and ANI have congruent species assignments	N/A	42.64	11	N/A	N/A
1008463-85	d__Bacteria;p__Verrucomicrobiota_A;c__Chlamydiia;o__Parachlamydiales;f__Ga0074140;g__2-02-FULL-49-12;s__2-02-FULL-49-12 sp001796315	GCA_001796315.1	95.0	d__Bacteria;p__Verrucomicrobiota_A;c__Chlamydiia;o__Parachlamydiales;f__Ga0074140;g__2-02-FULL-49-12;s__2-02-FULL-49-12 sp001796315	99.57	0.99	GCA_001796315.1	d__Bacteria;p__Verrucomicrobiota_A;c__Chlamydiia;o__Parachlamydiales;f__Ga0074140;g__2-02-FULL-49-12;s__2-02-FULL-49-12 sp001796315	99.57	0.99	d__Bacteria;p__Verrucomicrobiota_A;c__Chlamydiia;o__Parachlamydiales;f__Ga0074140;g__;s__	ANI/Placement	topological placement and ANI have congruent species assignments	N/A	59.11	11	N/A	N/A
1015567-432	d__Bacteria;p__Verrucomicrobiota_A;c__Chlamydiia;o__Parachlamydiales;f__Ga0074140;g__PSRO01;s__	N/A	N/A	N/A	N/A	N/A	GCA_003176115.1	d__Bacteria;p__Verrucomicrobiota_A;c__Chlamydiia;o__Parachlamydiales;f__Ga0074140;g__PSRO01;s__PSRO01 sp003176115	86.42	0.52	d__Bacteria;p__Verrucomicrobiota_A;c__Chlamydiia;o__Parachlamydiales;f__Ga0074140;g__;s__	Placement	taxonomic novelty determined using RED	N/A	62.76	11	0.964985	N/A
1021942-13	d__Bacteria;p__Verrucomicrobiota_A;c__Chlamydiia;o__Parachlamydiales;f__Ga0074140;g__;s__	N/A	N/A	N/A	N/A	N/A	N/A	N/A	N/A	N/A	d__Bacteria;p__Verrucomicrobiota_A;c__Chlamydiia;o__Parachlamydiales;f__Ga0074140;g__;s__	Placement	taxonomic classification fully defined by topology	N/A	85.71	11	0.763817	N/A
1021942-14	d__Bacteria;p__Verrucomicrobiota_A;c__Chlamydiia;o__Parachlamydiales;f__SM23-39;g__;s__	N/A	N/A	N/A	N/A	N/A	N/A	N/A	N/A	N/A	d__Bacteria;p__Verrucomicrobiota_A;c__Chlamydiia;o__Parachlamydiales;f__SM23-39;g__;s__	Placement	taxonomic classification fully defined by topology	N/A	85.28	11	0.802434	N/A
1023846-133	d__Bacteria;p__Verrucomicrobiota_A;c__Chlamydiia;o__Parachlamydiales;f__Ga0074140;g__2-02-FULL-49-12;s__2-02-FULL-49-12 sp001796315	GCA_001796315.1	95.0	d__Bacteria;p__Verrucomicrobiota_A;c__Chlamydiia;o__Parachlamydiales;f__Ga0074140;g__2-02-FULL-49-12;s__2-02-FULL-49-12 sp001796315	99.65	0.99	GCA_001796315.1	d__Bacteria;p__Verrucomicrobiota_A;c__Chlamydiia;o__Parachlamydiales;f__Ga0074140;g__2-02-FULL-49-12;s__2-02-FULL-49-12 sp001796315	99.65	0.99	d__Bacteria;p__Verrucomicrobiota_A;c__Chlamydiia;o__Parachlamydiales;f__Ga0074140;g__;s__	ANI/Placement	topological placement and ANI have congruent species assignments	N/A	41.53	11	N/A	N/A
1023864-123	d__Bacteria;p__Verrucomicrobiota_A;c__Chlamydiia;o__Parachlamydiales;f__Ga0074140;g__2-02-FULL-49-12;s__2-02-FULL-49-12 sp001796315	GCA_001796315.1	95.0	d__Bacteria;p__Verrucomicrobiota_A;c__Chlamydiia;o__Parachlamydiales;f__Ga0074140;g__2-02-FULL-49-12;s__2-02-FULL-49-12 sp001796315	99.62	0.98	GCA_001796315.1	d__Bacteria;p__Verrucomicrobiota_A;c__Chlamydiia;o__Parachlamydiales;f__Ga0074140;g__2-02-FULL-49-12;s__2-02-FULL-49-12 sp001796315	99.62	0.98	d__Bacteria;p__Verrucomicrobiota_A;c__Chlamydiia;o__Parachlamydiales;f__Ga0074140;g__;s__	ANI/Placement	topological placement and ANI have congruent species assignments	N/A	60.5	11	N/A	N/A
1023864-72	d__Bacteria;p__Verrucomicrobiota_A;c__Chlamydiia;o__Parachlamydiales;f__SM23-39;g__2-02-FULL-45-22;s__2-02-FULL-45-22 sp001796285	GCA_001796285.1	95.0	d__Bacteria;p__Verrucomicrobiota_A;c__Chlamydiia;o__Parachlamydiales;f__SM23-39;g__2-02-FULL-45-22;s__2-02-FULL-45-22 sp001796285	99.97	0.98	GCA_001796285.1	d__Bacteria;p__Verrucomicrobiota_A;c__Chlamydiia;o__Parachlamydiales;f__SM23-39;g__2-02-FULL-45-22;s__2-02-FULL-45-22 sp001796285	99.97	0.98	d__Bacteria;p__Verrucomicrobiota_A;c__Chlamydiia;o__Parachlamydiales;f__SM23-39;g__;s__	ANI/Placement	topological placement and ANI have congruent species assignments	N/A	85.79	11	N/A	N/A
1023867-57	d__Bacteria;p__Verrucomicrobiota_A;c__Chlamydiia;o__Parachlamydiales;f__SM23-39;g__2-02-FULL-45-22;s__2-02-FULL-45-22 sp001796285	GCA_001796285.1	95.0	d__Bacteria;p__Verrucomicrobiota_A;c__Chlamydiia;o__Parachlamydiales;f__SM23-39;g__2-02-FULL-45-22;s__2-02-FULL-45-22 sp001796285	99.99	0.98	GCA_001796285.1	d__Bacteria;p__Verrucomicrobiota_A;c__Chlamydiia;o__Parachlamydiales;f__SM23-39;g__2-02-FULL-45-22;s__2-02-FULL-45-22 sp001796285	99.99	0.98	d__Bacteria;p__Verrucomicrobiota_A;c__Chlamydiia;o__Parachlamydiales;f__SM23-39;g__;s__	ANI/Placement	topological placement and ANI have congruent species assignments	N/A	85.91	11	N/A	N/A
1023876-183	d__Bacteria;p__Verrucomicrobiota_A;c__Chlamydiia;o__Parachlamydiales;f__SM23-39;g__O2-12-FULL-49-9;s__	N/A	N/A	N/A	N/A	N/A	GCA_001794935.1	d__Bacteria;p__Verrucomicrobiota_A;c__Chlamydiia;o__Parachlamydiales;f__SM23-39;g__O2-12-FULL-49-9;s__O2-12-FULL-49-9 sp001794935	93.01	0.26	d__Bacteria;p__Verrucomicrobiota_A;c__Chlamydiia;o__Parachlamydiales;f__SM23-39;g__;s__	Placement	taxonomic novelty determined using RED	N/A	44.13	11	0.891367	N/A
1023876-83	d__Bacteria;p__Verrucomicrobiota_A;c__Chlamydiia;o__Parachlamydiales;f__SM23-39;g__2-02-FULL-45-22;s__2-02-FULL-45-22 sp001796285	GCA_001796285.1	95.0	d__Bacteria;p__Verrucomicrobiota_A;c__Chlamydiia;o__Parachlamydiales;f__SM23-39;g__2-02-FULL-45-22;s__2-02-FULL-45-22 sp001796285	99.99	0.98	GCA_001796285.1	d__Bacteria;p__Verrucomicrobiota_A;c__Chlamydiia;o__Parachlamydiales;f__SM23-39;g__2-02-FULL-45-22;s__2-02-FULL-45-22 sp001796285	99.99	0.98	d__Bacteria;p__Verrucomicrobiota_A;c__Chlamydiia;o__Parachlamydiales;f__SM23-39;g__;s__	ANI/Placement	topological placement and ANI have congruent species assignments	N/A	85.91	11	N/A	N/A
1039677-28	d__Bacteria;p__Verrucomicrobiota_A;c__Chlamydiia;o__Parachlamydiales;f__GCA-2709385;g__;s__	N/A	N/A	N/A	N/A	N/A	N/A	N/A	N/A	N/A	d__Bacteria;p__Verrucomicrobiota_A;c__Chlamydiia;o__Parachlamydiales;f__;g__;s__	Placement	taxonomic novelty determined using RED	N/A	78.29	11	0.704616	N/A
1039689-34	d__Bacteria;p__Verrucomicrobiota_A;c__Chlamydiia;o__Parachlamydiales;f__GCA-2709385;g__;s__	N/A	N/A	N/A	N/A	N/A	N/A	N/A	N/A	N/A	d__Bacteria;p__Verrucomicrobiota_A;c__Chlamydiia;o__Parachlamydiales;f__;g__;s__	Placement	taxonomic novelty determined using RED	N/A	83.97	11	0.704639	N/A
1039701-25	d__Bacteria;p__Verrucomicrobiota_A;c__Chlamydiia;o__Parachlamydiales;f__GCA-2709385;g__;s__	N/A	N/A	N/A	N/A	N/A	N/A	N/A	N/A	N/A	d__Bacteria;p__Verrucomicrobiota_A;c__Chlamydiia;o__Parachlamydiales;f__;g__;s__	Placement	taxonomic novelty determined using RED	N/A	80.16	11	0.703143	N/A
1041346-89	d__Bacteria;p__Verrucomicrobiota_A;c__Chlamydiia;o__Parachlamydiales;f__;g__;s__	N/A	N/A	N/A	N/A	N/A	N/A	N/A	N/A	N/A	d__Bacteria;p__Verrucomicrobiota_A;c__Chlamydiia;o__Parachlamydiales;f__;g__;s__	Placement	taxonomic novelty determined using RED	N/A	73.15	11	0.681201	N/A
1041346-92	d__Bacteria;p__Verrucomicrobiota_A;c__Chlamydiia;o__Parachlamydiales;f__SM23-39;g__;s__	N/A	N/A	N/A	N/A	N/A	N/A	N/A	N/A	N/A	d__Bacteria;p__Verrucomicrobiota_A;c__Chlamydiia;o__Parachlamydiales;f__SM23-39;g__;s__	Placement	taxonomic classification fully defined by topology	N/A	61.96	11	0.797305	N/A
1041523-33	d__Bacteria;p__Verrucomicrobiota_A;c__Chlamydiia;o__Parachlamydiales;f__Parachlamydiaceae;g__Rubidus;s__Rubidus massiliensis	GCA_000756735.1	95.0	d__Bacteria;p__Verrucomicrobiota_A;c__Chlamydiia;o__Parachlamydiales;f__Parachlamydiaceae;g__Rubidus;s__Rubidus massiliensis	98.09	0.87	GCA_000756735.1	d__Bacteria;p__Verrucomicrobiota_A;c__Chlamydiia;o__Parachlamydiales;f__Parachlamydiaceae;g__Rubidus;s__Rubidus massiliensis	98.09	0.87	d__Bacteria;p__Verrucomicrobiota_A;c__Chlamydiia;o__Parachlamydiales;f__Parachlamydiaceae;g__;s__	ANI/Placement	topological placement and ANI have congruent species assignments	N/A	63.73	11	N/A	Genome has more than 10.8% of markers with multiple hits
1041544-27	d__Bacteria;p__Verrucomicrobiota_A;c__Chlamydiia;o__Parachlamydiales;f__Parachlamydiaceae;g__Rubidus;s__Rubidus massiliensis	GCA_000756735.1	95.0	d__Bacteria;p__Verrucomicrobiota_A;c__Chlamydiia;o__Parachlamydiales;f__Parachlamydiaceae;g__Rubidus;s__Rubidus massiliensis	98.06	0.84	GCA_000756735.1	d__Bacteria;p__Verrucomicrobiota_A;c__Chlamydiia;o__Parachlamydiales;f__Parachlamydiaceae;g__Rubidus;s__Rubidus massiliensis	98.06	0.84	d__Bacteria;p__Verrucomicrobiota_A;c__Chlamydiia;o__Parachlamydiales;f__Parachlamydiaceae;g__;s__	ANI/Placement	topological placement and ANI have congruent species assignments	N/A	85.58	11	N/A	N/A
1041544-29	d__Bacteria;p__Verrucomicrobiota_A;c__Chlamydiia;o__Parachlamydiales;f__Parachlamydiaceae;g__Neochlamydia;s__Neochlamydia sp001897225	GCA_001897225.1	95.0	d__Bacteria;p__Verrucomicrobiota_A;c__Chlamydiia;o__Parachlamydiales;f__Parachlamydiaceae;g__Neochlamydia;s__Neochlamydia sp001897225	100.0	1.0	GCA_001897225.1	d__Bacteria;p__Verrucomicrobiota_A;c__Chlamydiia;o__Parachlamydiales;f__Parachlamydiaceae;g__Neochlamydia;s__Neochlamydia sp001897225	100.0	1.0	d__Bacteria;p__Verrucomicrobiota_A;c__Chlamydiia;o__Parachlamydiales;f__Parachlamydiaceae;g__Neochlamydia;s__	ANI/Placement	topological placement and ANI have congruent species assignments	GCF_000813665.1, s__Neochlamydia sp000813665, 95.0, 77.29, 0.11	90.6	11	N/A	N/A
1045192-5	d__Bacteria;p__Verrucomicrobiota_A;c__Chlamydiia;o__Parachlamydiales;f__Simkaniaceae;g__;s__	N/A	N/A	N/A	N/A	N/A	N/A	N/A	N/A	N/A	d__Bacteria;p__Verrucomicrobiota_A;c__Chlamydiia;o__Parachlamydiales;f__Simkaniaceae;g__;s__	Placement	taxonomic novelty determined using RED	N/A	84.52	11	0.81639	N/A
1045240-7	d__Bacteria;p__Verrucomicrobiota_A;c__Chlamydiia;o__Parachlamydiales;f__Simkaniaceae;g__;s__	N/A	N/A	N/A	N/A	N/A	N/A	N/A	N/A	N/A	d__Bacteria;p__Verrucomicrobiota_A;c__Chlamydiia;o__Parachlamydiales;f__Simkaniaceae;g__;s__	Placement	taxonomic novelty determined using RED	N/A	83.95	11	0.802614	N/A
1049244-12	d__Bacteria;p__Verrucomicrobiota_A;c__Chlamydiia;o__Parachlamydiales;f__Simkaniaceae;g__;s__	N/A	N/A	N/A	N/A	N/A	N/A	N/A	N/A	N/A	d__Bacteria;p__Verrucomicrobiota_A;c__Chlamydiia;o__Parachlamydiales;f__Simkaniaceae;g__;s__	Placement	taxonomic novelty determined using RED	N/A	83.77	11	0.818674	N/A
1049268-20	d__Bacteria;p__Verrucomicrobiota_A;c__Chlamydiia;o__Parachlamydiales;f__SM23-39;g__;s__	N/A	N/A	N/A	N/A	N/A	N/A	N/A	N/A	N/A	d__Bacteria;p__Verrucomicrobiota_A;c__Chlamydiia;o__Parachlamydiales;f__SM23-39;g__;s__	Placement	taxonomic classification fully defined by topology	N/A	56.33	11	0.722727	N/A
1056828-22	d__Bacteria;p__Verrucomicrobiota_A;c__Chlamydiia;o__Parachlamydiales;f__SM23-39;g__;s__	N/A	N/A	N/A	N/A	N/A	N/A	N/A	N/A	N/A	d__Bacteria;p__Verrucomicrobiota_A;c__Chlamydiia;o__Parachlamydiales;f__SM23-39;g__;s__	Placement	taxonomic classification fully defined by topology	N/A	66.03	11	0.803794	N/A
1057130-39	d__Bacteria;p__Verrucomicrobiota_A;c__Chlamydiia;o__Parachlamydiales;f__SM23-39;g__2-02-FULL-45-22_A;s__2-02-FULL-45-22_A sp002773795	GCA_002773795.1	95.0	d__Bacteria;p__Verrucomicrobiota_A;c__Chlamydiia;o__Parachlamydiales;f__SM23-39;g__2-02-FULL-45-22_A;s__2-02-FULL-45-22_A sp002773795	99.99	1.0	GCA_002773795.1	d__Bacteria;p__Verrucomicrobiota_A;c__Chlamydiia;o__Parachlamydiales;f__SM23-39;g__2-02-FULL-45-22_A;s__2-02-FULL-45-22_A sp002773795	99.99	1.0	d__Bacteria;p__Verrucomicrobiota_A;c__Chlamydiia;o__Parachlamydiales;f__SM23-39;g__;s__	ANI/Placement	topological placement and ANI have congruent species assignments	N/A	87.62	11	N/A	N/A
1057130-57	d__Bacteria;p__Verrucomicrobiota_A;c__Chlamydiia;o__Parachlamydiales;f__SM23-39;g__21-14-0-10-35-9;s__21-14-0-10-35-9 sp002773835	GCA_002773835.1	95.0	d__Bacteria;p__Verrucomicrobiota_A;c__Chlamydiia;o__Parachlamydiales;f__SM23-39;g__21-14-0-10-35-9;s__21-14-0-10-35-9 sp002773835	99.9	0.85	GCA_002773835.1	d__Bacteria;p__Verrucomicrobiota_A;c__Chlamydiia;o__Parachlamydiales;f__SM23-39;g__21-14-0-10-35-9;s__21-14-0-10-35-9 sp002773835	99.9	0.85	d__Bacteria;p__Verrucomicrobiota_A;c__Chlamydiia;o__Parachlamydiales;f__SM23-39;g__;s__	ANI/Placement	topological placement and ANI have congruent species assignments	N/A	54.01	11	N/A	N/A
1062783-10	d__Bacteria;p__Verrucomicrobiota_A;c__Chlamydiia;o__Parachlamydiales;f__Ga0074140;g__PALSA-1444;s__	N/A	N/A	N/A	N/A	N/A	GCA_003153295.1	d__Bacteria;p__Verrucomicrobiota_A;c__Chlamydiia;o__Parachlamydiales;f__Ga0074140;g__PALSA-1444;s__PALSA-1444 sp003153295	78.29	0.36	d__Bacteria;p__Verrucomicrobiota_A;c__Chlamydiia;o__Parachlamydiales;f__Ga0074140;g__;s__	Placement	taxonomic novelty determined using RED	N/A	86.73	11	0.950677	N/A
1063923-68	d__Bacteria;p__Verrucomicrobiota_A;c__Chlamydiia;o__Parachlamydiales;f__Simkaniaceae;g__;s__	N/A	N/A	N/A	N/A	N/A	N/A	N/A	N/A	N/A	d__Bacteria;p__Verrucomicrobiota_A;c__Chlamydiia;o__Parachlamydiales;f__Simkaniaceae;g__;s__	Placement	taxonomic classification fully defined by topology	N/A	77.84	11	0.751017	N/A
1063924-70	d__Bacteria;p__Verrucomicrobiota_A;c__Chlamydiia;o__Parachlamydiales;f__Simkaniaceae;g__;s__	N/A	N/A	N/A	N/A	N/A	N/A	N/A	N/A	N/A	d__Bacteria;p__Verrucomicrobiota_A;c__Chlamydiia;o__Parachlamydiales;f__Simkaniaceae;g__;s__	Placement	taxonomic classification fully defined by topology	N/A	84.09	11	0.750659	N/A
1064120-29	d__Bacteria;p__Verrucomicrobiota_A;c__Chlamydiia;o__Parachlamydiales;f__Ga0074140;g__;s__	N/A	N/A	N/A	N/A	N/A	N/A	N/A	N/A	N/A	d__Bacteria;p__Verrucomicrobiota_A;c__Chlamydiia;o__Parachlamydiales;f__Ga0074140;g__;s__	Placement	taxonomic novelty determined using RED	N/A	78.61	11	0.813123	N/A
1066088-68	d__Bacteria;p__Verrucomicrobiota_A;c__Chlamydiia;o__Parachlamydiales;f__Ga0074140;g__;s__	N/A	N/A	N/A	N/A	N/A	N/A	N/A	N/A	N/A	d__Bacteria;p__Verrucomicrobiota_A;c__Chlamydiia;o__Parachlamydiales;f__Ga0074140;g__;s__	Placement	taxonomic classification fully defined by topology	N/A	65.02	11	0.765517	N/A
1070360-7	d__Bacteria;p__Verrucomicrobiota_A;c__Chlamydiia;o__Parachlamydiales;f__;g__;s__	N/A	N/A	N/A	N/A	N/A	N/A	N/A	N/A	N/A	d__Bacteria;p__Verrucomicrobiota_A;c__Chlamydiia;o__Parachlamydiales;f__;g__;s__	Placement	taxonomic classification fully defined by topology	N/A	88.0	11	0.63709	N/A
1070369-6	d__Bacteria;p__Verrucomicrobiota_A;c__Chlamydiia;o__Parachlamydiales;f__;g__;s__	N/A	N/A	N/A	N/A	N/A	N/A	N/A	N/A	N/A	d__Bacteria;p__Verrucomicrobiota_A;c__Chlamydiia;o__Parachlamydiales;f__;g__;s__	Placement	taxonomic classification fully defined by topology	N/A	90.0	11	0.637228	N/A
1091227-88	d__Bacteria;p__Verrucomicrobiota_A;c__Chlamydiia;o__Parachlamydiales;f__Parachlamydiaceae;g__;s__	N/A	N/A	N/A	N/A	N/A	N/A	N/A	N/A	N/A	d__Bacteria;p__Verrucomicrobiota_A;c__Chlamydiia;o__Parachlamydiales;f__Parachlamydiaceae;g__;s__	Placement	taxonomic classification fully defined by topology	N/A	86.11	11	0.78146	N/A
1095358-76	d__Bacteria;p__Verrucomicrobiota_A;c__Chlamydiia;o__Parachlamydiales;f__Ga0074140;g__PALSA-1444;s__	N/A	N/A	N/A	N/A	N/A	GCA_003153295.1	d__Bacteria;p__Verrucomicrobiota_A;c__Chlamydiia;o__Parachlamydiales;f__Ga0074140;g__PALSA-1444;s__PALSA-1444 sp003153295	78.42	0.34	d__Bacteria;p__Verrucomicrobiota_A;c__Chlamydiia;o__Parachlamydiales;f__Ga0074140;g__;s__	Placement	taxonomic novelty determined using RED	N/A	77.48	11	0.950836	N/A
1095360-24	d__Bacteria;p__Verrucomicrobiota_A;c__Chlamydiia;o__Parachlamydiales;f__Ga0074140;g__PALSA-1444;s__	N/A	N/A	N/A	N/A	N/A	GCA_003153295.1	d__Bacteria;p__Verrucomicrobiota_A;c__Chlamydiia;o__Parachlamydiales;f__Ga0074140;g__PALSA-1444;s__PALSA-1444 sp003153295	78.33	0.35	d__Bacteria;p__Verrucomicrobiota_A;c__Chlamydiia;o__Parachlamydiales;f__Ga0074140;g__;s__	Placement	taxonomic novelty determined using RED	N/A	86.73	11	0.950677	N/A
1095360-35	d__Bacteria;p__Verrucomicrobiota_A;c__Chlamydiia;o__Parachlamydiales;f__SM23-39;g__;s__	N/A	N/A	N/A	N/A	N/A	N/A	N/A	N/A	N/A	d__Bacteria;p__Verrucomicrobiota_A;c__Chlamydiia;o__Parachlamydiales;f__SM23-39;g__;s__	Placement	taxonomic classification fully defined by topology	N/A	65.38	11	0.838964	N/A
1095367-39	d__Bacteria;p__Verrucomicrobiota_A;c__Chlamydiia;o__Parachlamydiales;f__Ga0074140;g__PALSA-1444;s__	N/A	N/A	N/A	N/A	N/A	GCA_003153295.1	d__Bacteria;p__Verrucomicrobiota_A;c__Chlamydiia;o__Parachlamydiales;f__Ga0074140;g__PALSA-1444;s__PALSA-1444 sp003153295	78.14	0.35	d__Bacteria;p__Verrucomicrobiota_A;c__Chlamydiia;o__Parachlamydiales;f__Ga0074140;g__;s__	Placement	taxonomic novelty determined using RED	N/A	63.91	11	0.951872	N/A
1096102-30	d__Bacteria;p__Verrucomicrobiota_A;c__Chlamydiia;o__Parachlamydiales;f__Ga0074140;g__SZUA-160;s__	N/A	N/A	N/A	N/A	N/A	GCA_003228815.1	d__Bacteria;p__Verrucomicrobiota_A;c__Chlamydiia;o__Parachlamydiales;f__Ga0074140;g__SZUA-160;s__SZUA-160 sp003228815	76.8	0.19	d__Bacteria;p__Verrucomicrobiota_A;c__Chlamydiia;o__Parachlamydiales;f__Ga0074140;g__;s__	Placement	taxonomic novelty determined using RED	N/A	84.7	11	0.900697	N/A
1096103-42	d__Bacteria;p__Verrucomicrobiota_A;c__Chlamydiia;o__Parachlamydiales;f__Ga0074140;g__SZUA-160;s__	N/A	N/A	N/A	N/A	N/A	GCA_003228815.1	d__Bacteria;p__Verrucomicrobiota_A;c__Chlamydiia;o__Parachlamydiales;f__Ga0074140;g__SZUA-160;s__SZUA-160 sp003228815	76.93	0.19	d__Bacteria;p__Verrucomicrobiota_A;c__Chlamydiia;o__Parachlamydiales;f__Ga0074140;g__;s__	Placement	taxonomic novelty determined using RED	N/A	85.77	11	0.899737	N/A
1105364-38	d__Bacteria;p__Verrucomicrobiota_A;c__Chlamydiia;o__Parachlamydiales;f__Parachlamydiaceae;g__;s__	N/A	N/A	N/A	N/A	N/A	N/A	N/A	N/A	N/A	d__Bacteria;p__Verrucomicrobiota_A;c__Chlamydiia;o__Parachlamydiales;f__Parachlamydiaceae;g__;s__	Placement	taxonomic novelty determined using RED	N/A	41.87	11	0.873635	N/A
3300001753-23	d__Bacteria;p__Verrucomicrobiota_A;c__Chlamydiia;o__Parachlamydiales;f__SM23-39;g__SM23-39;s__	N/A	N/A	N/A	N/A	N/A	GCA_001303765.1	d__Bacteria;p__Verrucomicrobiota_A;c__Chlamydiia;o__Parachlamydiales;f__SM23-39;g__SM23-39;s__SM23-39 sp001303765	99.24	0.62	d__Bacteria;p__Verrucomicrobiota_A;c__Chlamydiia;o__Parachlamydiales;f__SM23-39;g__;s__	Placement	taxonomic novelty determined using RED	N/A	50.16	11	0.999517	N/A
3300002053-86	d__Bacteria;p__Verrucomicrobiota_A;c__Chlamydiia;o__Parachlamydiales;f__SM23-39;g__SM23-39;s__SM23-39 sp001303765	GCA_001303765.1	95.0	d__Bacteria;p__Verrucomicrobiota_A;c__Chlamydiia;o__Parachlamydiales;f__SM23-39;g__SM23-39;s__SM23-39 sp001303765	100.0	0.98	GCA_001303765.1	d__Bacteria;p__Verrucomicrobiota_A;c__Chlamydiia;o__Parachlamydiales;f__SM23-39;g__SM23-39;s__SM23-39 sp001303765	100.0	0.98	d__Bacteria;p__Verrucomicrobiota_A;c__Chlamydiia;o__Parachlamydiales;f__SM23-39;g__;s__	ANI/Placement	topological placement and ANI have congruent species assignments	N/A	71.85	11	N/A	N/A
3300002460-24	d__Bacteria;p__Verrucomicrobiota_A;c__Chlamydiia;o__Parachlamydiales;f__SM23-39;g__2-02-FULL-45-22;s__2-02-FULL-45-22 sp001796285	GCA_001796285.1	95.0	d__Bacteria;p__Verrucomicrobiota_A;c__Chlamydiia;o__Parachlamydiales;f__SM23-39;g__2-02-FULL-45-22;s__2-02-FULL-45-22 sp001796285	99.98	0.96	GCA_001796285.1	d__Bacteria;p__Verrucomicrobiota_A;c__Chlamydiia;o__Parachlamydiales;f__SM23-39;g__2-02-FULL-45-22;s__2-02-FULL-45-22 sp001796285	99.98	0.96	d__Bacteria;p__Verrucomicrobiota_A;c__Chlamydiia;o__Parachlamydiales;f__SM23-39;g__;s__	ANI/Placement	topological placement and ANI have congruent species assignments	N/A	85.91	11	N/A	N/A
3300002460-34	d__Bacteria;p__Verrucomicrobiota_A;c__Chlamydiia;o__Parachlamydiales;f__Ga0074140;g__2-02-FULL-49-12;s__2-02-FULL-49-12 sp001796315	GCA_001796315.1	95.0	d__Bacteria;p__Verrucomicrobiota_A;c__Chlamydiia;o__Parachlamydiales;f__Ga0074140;g__2-02-FULL-49-12;s__2-02-FULL-49-12 sp001796315	99.66	0.96	GCA_001796315.1	d__Bacteria;p__Verrucomicrobiota_A;c__Chlamydiia;o__Parachlamydiales;f__Ga0074140;g__2-02-FULL-49-12;s__2-02-FULL-49-12 sp001796315	99.66	0.96	d__Bacteria;p__Verrucomicrobiota_A;c__Chlamydiia;o__Parachlamydiales;f__Ga0074140;g__;s__	ANI/Placement	topological placement and ANI have congruent species assignments	N/A	74.23	11	N/A	N/A
3300002529-56	d__Bacteria;p__Verrucomicrobiota_A;c__Chlamydiia;o__Parachlamydiales;f__Ga0074140;g__2-02-FULL-49-12;s__2-02-FULL-49-12 sp001796315	GCA_001796315.1	95.0	d__Bacteria;p__Verrucomicrobiota_A;c__Chlamydiia;o__Parachlamydiales;f__Ga0074140;g__2-02-FULL-49-12;s__2-02-FULL-49-12 sp001796315	99.75	0.95	GCA_001796315.1	d__Bacteria;p__Verrucomicrobiota_A;c__Chlamydiia;o__Parachlamydiales;f__Ga0074140;g__2-02-FULL-49-12;s__2-02-FULL-49-12 sp001796315	99.75	0.95	d__Bacteria;p__Verrucomicrobiota_A;c__Chlamydiia;o__Parachlamydiales;f__Ga0074140;g__;s__	ANI/Placement	topological placement and ANI have congruent species assignments	N/A	61.25	11	N/A	N/A
3300004085-10	d__Bacteria;p__Verrucomicrobiota_A;c__Chlamydiia;o__Parachlamydiales;f__Simkaniaceae;g__;s__	N/A	N/A	N/A	N/A	N/A	N/A	N/A	N/A	N/A	d__Bacteria;p__Verrucomicrobiota_A;c__Chlamydiia;o__Parachlamydiales;f__Simkaniaceae;g__;s__	Placement	taxonomic novelty determined using RED	N/A	80.38	11	0.813915	N/A
3300004087-8	d__Bacteria;p__Verrucomicrobiota_A;c__Chlamydiia;o__;f__;g__;s__	N/A	N/A	N/A	N/A	N/A	N/A	N/A	N/A	N/A	d__Bacteria;;c__;o__;f__;g__;s__	Placement	taxonomic novelty determined using RED	N/A	60.95	11	0.452535	N/A
3300004094-7	d__Bacteria;p__Verrucomicrobiota_A;c__Chlamydiia;o__Parachlamydiales;f__Simkaniaceae;g__;s__	N/A	N/A	N/A	N/A	N/A	N/A	N/A	N/A	N/A	d__Bacteria;p__Verrucomicrobiota_A;c__Chlamydiia;o__Parachlamydiales;f__Simkaniaceae;g__;s__	Placement	taxonomic novelty determined using RED	N/A	68.97	11	0.801819	N/A
3300005529-103	d__Bacteria;p__Verrucomicrobiota_A;c__Chlamydiia;o__Parachlamydiales;f__Ga0074140;g__;s__	N/A	N/A	N/A	N/A	N/A	N/A	N/A	N/A	N/A	d__Bacteria;p__Verrucomicrobiota_A;c__Chlamydiia;o__Parachlamydiales;f__Ga0074140;g__;s__	Placement	taxonomic novelty determined using RED	N/A	88.51	11	0.820955	N/A
3300006048-17	d__Bacteria;p__Verrucomicrobiota_A;c__Chlamydiia;o__Parachlamydiales;f__SM23-39;g__O2-12-FULL-49-9;s__	N/A	N/A	N/A	N/A	N/A	N/A	N/A	N/A	N/A	d__Bacteria;p__Verrucomicrobiota_A;c__Chlamydiia;o__Parachlamydiales;f__SM23-39;g__;s__	Placement	taxonomic novelty determined using RED	N/A	63.93	11	0.868484	N/A
3300006051-19	d__Bacteria;p__Verrucomicrobiota_A;c__Chlamydiia;o__Parachlamydiales;f__SM23-39;g__O2-12-FULL-49-9;s__	N/A	N/A	N/A	N/A	N/A	N/A	N/A	N/A	N/A	d__Bacteria;p__Verrucomicrobiota_A;c__Chlamydiia;o__Parachlamydiales;f__SM23-39;g__;s__	Placement	taxonomic novelty determined using RED	N/A	87.96	11	0.86874	N/A
3300006056-100	d__Bacteria;p__Verrucomicrobiota_A;c__Chlamydiia;o__Parachlamydiales;f__Simkaniaceae;g__;s__	N/A	N/A	N/A	N/A	N/A	GCF_000237205.1	d__Bacteria;p__Verrucomicrobiota_A;c__Chlamydiia;o__Parachlamydiales;f__Simkaniaceae;g__Simkania;s__Simkania negevensis	76.54	0.06	d__Bacteria;p__Verrucomicrobiota_A;c__Chlamydiia;o__Parachlamydiales;f__Simkaniaceae;g__;s__	Placement	taxonomic novelty determined using RED	N/A	87.2	11	0.819964	N/A
3300006056-139	d__Bacteria;p__Verrucomicrobiota_A;c__Chlamydiia;o__2-12-FULL-49-11;f__;g__;s__	N/A	N/A	N/A	N/A	N/A	N/A	N/A	N/A	N/A	d__Bacteria;p__Verrucomicrobiota_A;c__Chlamydiia;o__;f__;g__;s__	Placement	taxonomic novelty determined using RED	N/A	77.52	11	0.569711	N/A
3300006177-14	d__Bacteria;p__Verrucomicrobiota_A;c__Chlamydiia;o__Parachlamydiales;f__SM23-39;g__O2-12-FULL-49-9;s__	N/A	N/A	N/A	N/A	N/A	N/A	N/A	N/A	N/A	d__Bacteria;p__Verrucomicrobiota_A;c__Chlamydiia;o__Parachlamydiales;f__SM23-39;g__;s__	Placement	taxonomic novelty determined using RED	N/A	87.62	11	0.869497	N/A
3300009083-135	d__Bacteria;p__Verrucomicrobiota_A;c__Chlamydiia;o__Parachlamydiales;f__Parachlamydiaceae;g__;s__	N/A	N/A	N/A	N/A	N/A	N/A	N/A	N/A	N/A	d__Bacteria;p__Verrucomicrobiota_A;c__Chlamydiia;o__Parachlamydiales;f__Parachlamydiaceae;g__;s__	Placement	taxonomic classification fully defined by topology	N/A	83.89	11	0.777748	N/A
3300009083-165	d__Bacteria;p__Verrucomicrobiota_A;c__Chlamydiia;o__Parachlamydiales;f__Parachlamydiaceae;g__;s__	N/A	N/A	N/A	N/A	N/A	N/A	N/A	N/A	N/A	d__Bacteria;p__Verrucomicrobiota_A;c__Chlamydiia;o__Parachlamydiales;f__Parachlamydiaceae;g__;s__	Placement	taxonomic novelty determined using RED	N/A	68.29	11	0.867988	N/A
3300009084-136	d__Bacteria;p__Verrucomicrobiota_A;c__Chlamydiia;o__Parachlamydiales;f__Parachlamydiaceae;g__;s__	N/A	N/A	N/A	N/A	N/A	N/A	N/A	N/A	N/A	d__Bacteria;p__Verrucomicrobiota_A;c__Chlamydiia;o__Parachlamydiales;f__Parachlamydiaceae;g__;s__	Placement	taxonomic classification fully defined by topology	N/A	89.03	11	0.781176	N/A
3300009084-150	d__Bacteria;p__Verrucomicrobiota_A;c__Chlamydiia;o__Parachlamydiales;f__Parachlamydiaceae;g__;s__	N/A	N/A	N/A	N/A	N/A	N/A	N/A	N/A	N/A	d__Bacteria;p__Verrucomicrobiota_A;c__Chlamydiia;o__Parachlamydiales;f__Parachlamydiaceae;g__;s__	Placement	taxonomic novelty determined using RED	N/A	83.27	11	0.841318	N/A
3300009084-164	d__Bacteria;p__Verrucomicrobiota_A;c__Chlamydiia;o__Parachlamydiales;f__Parachlamydiaceae;g__;s__	N/A	N/A	N/A	N/A	N/A	N/A	N/A	N/A	N/A	d__Bacteria;p__Verrucomicrobiota_A;c__Chlamydiia;o__Parachlamydiales;f__Parachlamydiaceae;g__;s__	Placement	taxonomic classification fully defined by topology	N/A	64.44	11	0.777779	N/A
3300009703-49	d__Bacteria;p__Verrucomicrobiota_A;c__Chlamydiia;o__Parachlamydiales;f__SM23-39;g__;s__	N/A	N/A	N/A	N/A	N/A	N/A	N/A	N/A	N/A	d__Bacteria;p__Verrucomicrobiota_A;c__Chlamydiia;o__Parachlamydiales;f__SM23-39;g__;s__	Placement	taxonomic classification fully defined by topology	N/A	88.08	11	0.729935	N/A
3300009709-46	d__Bacteria;p__Verrucomicrobiota_A;c__Chlamydiia;o__Parachlamydiales;f__Ga0074140;g__;s__	N/A	N/A	N/A	N/A	N/A	N/A	N/A	N/A	N/A	d__Bacteria;p__Verrucomicrobiota_A;c__Chlamydiia;o__Parachlamydiales;f__Ga0074140;g__;s__	Placement	taxonomic novelty determined using RED	N/A	81.67	11	0.806171	N/A
3300009787-37	d__Bacteria;p__Verrucomicrobiota_A;c__Chlamydiia;o__Parachlamydiales;f__Parachlamydiaceae;g__;s__	N/A	N/A	N/A	N/A	N/A	N/A	N/A	N/A	N/A	d__Bacteria;p__Verrucomicrobiota_A;c__Chlamydiia;o__Parachlamydiales;f__Parachlamydiaceae;g__;s__	Placement	taxonomic novelty determined using RED	N/A	81.88	11	0.876164	N/A
3300010035-10	d__Bacteria;p__Verrucomicrobiota_A;c__Chlamydiia;o__Parachlamydiales;f__Simkaniaceae;g__Simkania;s__	N/A	N/A	N/A	N/A	N/A	N/A	N/A	N/A	N/A	d__Bacteria;p__Verrucomicrobiota_A;c__Chlamydiia;o__Parachlamydiales;f__Simkaniaceae;g__;s__	Placement	taxonomic novelty determined using RED	N/A	73.17	11	0.861262	N/A
3300010375-75	d__Bacteria;p__Verrucomicrobiota_A;c__Chlamydiia;o__Parachlamydiales;f__Ga0074140;g__PALSA-1444;s__	N/A	N/A	N/A	N/A	N/A	GCA_003153295.1	d__Bacteria;p__Verrucomicrobiota_A;c__Chlamydiia;o__Parachlamydiales;f__Ga0074140;g__PALSA-1444;s__PALSA-1444 sp003153295	78.39	0.37	d__Bacteria;p__Verrucomicrobiota_A;c__Chlamydiia;o__Parachlamydiales;f__Ga0074140;g__;s__	Placement	taxonomic novelty determined using RED	N/A	86.73	11	0.950677	N/A
3300011418-10	d__Bacteria;p__Verrucomicrobiota_A;c__Chlamydiia;o__Chlamydiales;f__;g__;s__	N/A	N/A	N/A	N/A	N/A	N/A	N/A	N/A	N/A	d__Bacteria;p__Verrucomicrobiota_A;c__Chlamydiia;o__;f__;g__;s__	Placement	taxonomic novelty determined using RED	N/A	89.01	11	0.600176	N/A
3300011418-14	d__Bacteria;p__Verrucomicrobiota_A;c__Chlamydiia;o__Parachlamydiales;f__;g__;s__	N/A	N/A	N/A	N/A	N/A	N/A	N/A	N/A	N/A	d__Bacteria;p__Verrucomicrobiota_A;c__Chlamydiia;o__Parachlamydiales;f__;g__;s__	Placement	taxonomic novelty determined using RED	N/A	84.09	11	0.627394	N/A
3300011418-16	d__Bacteria;p__Verrucomicrobiota_A;c__Chlamydiia;o__Parachlamydiales;f__Parachlamydiaceae;g__;s__	N/A	N/A	N/A	N/A	N/A	N/A	N/A	N/A	N/A	d__Bacteria;p__Verrucomicrobiota_A;c__Chlamydiia;o__Parachlamydiales;f__Parachlamydiaceae;g__;s__	Placement	taxonomic classification fully defined by topology	N/A	79.7	11	0.774798	N/A
3300012090-26	d__Bacteria;p__Verrucomicrobiota_A;c__Chlamydiia;o__Parachlamydiales;f__;g__;s__	N/A	N/A	N/A	N/A	N/A	N/A	N/A	N/A	N/A	d__Bacteria;p__Verrucomicrobiota_A;c__Chlamydiia;o__Parachlamydiales;f__;g__;s__	Placement	taxonomic novelty determined using RED	N/A	82.84	11	0.626996	N/A
3300012931-71	d__Bacteria;p__Verrucomicrobiota_A;c__Chlamydiia;o__Parachlamydiales;f__SM23-39;g__;s__	N/A	N/A	N/A	N/A	N/A	N/A	N/A	N/A	N/A	d__Bacteria;p__Verrucomicrobiota_A;c__Chlamydiia;o__Parachlamydiales;f__SM23-39;g__;s__	Placement	taxonomic classification fully defined by topology	N/A	86.57	11	0.792546	N/A
3300013126-109	d__Bacteria;p__Verrucomicrobiota_A;c__Chlamydiia;o__2-12-FULL-49-11;f__;g__;s__	N/A	N/A	N/A	N/A	N/A	N/A	N/A	N/A	N/A	d__Bacteria;p__Verrucomicrobiota_A;c__Chlamydiia;o__;f__;g__;s__	Placement	taxonomic novelty determined using RED	N/A	83.23	11	0.630673	N/A
3300013126-79	d__Bacteria;p__Verrucomicrobiota_A;c__Chlamydiia;o__2-12-FULL-49-11;f__;g__;s__	N/A	N/A	N/A	N/A	N/A	N/A	N/A	N/A	N/A	d__Bacteria;p__Verrucomicrobiota_A;c__Chlamydiia;o__;f__;g__;s__	Placement	taxonomic novelty determined using RED	N/A	80.71	11	0.625619	N/A
3300013127-71	d__Bacteria;p__Verrucomicrobiota_A;c__Chlamydiia;o__Parachlamydiales;f__Simkaniaceae;g__;s__	N/A	N/A	N/A	N/A	N/A	N/A	N/A	N/A	N/A	d__Bacteria;p__Verrucomicrobiota_A;c__Chlamydiia;o__Parachlamydiales;f__Simkaniaceae;g__;s__	Placement	taxonomic novelty determined using RED	N/A	63.81	11	0.812097	N/A
3300013128-81	d__Bacteria;p__Verrucomicrobiota_A;c__Chlamydiia;o__Parachlamydiales;f__Simkaniaceae;g__;s__	N/A	N/A	N/A	N/A	N/A	N/A	N/A	N/A	N/A	d__Bacteria;p__Verrucomicrobiota_A;c__Chlamydiia;o__Parachlamydiales;f__Simkaniaceae;g__;s__	Placement	taxonomic novelty determined using RED	N/A	49.03	11	0.814758	N/A
3300013129-85	d__Bacteria;p__Verrucomicrobiota_A;c__Chlamydiia;o__Parachlamydiales;f__Simkaniaceae;g__;s__	N/A	N/A	N/A	N/A	N/A	N/A	N/A	N/A	N/A	d__Bacteria;p__Verrucomicrobiota_A;c__Chlamydiia;o__Parachlamydiales;f__Simkaniaceae;g__;s__	Placement	taxonomic novelty determined using RED	N/A	39.82	11	0.808931	N/A
3300013130-63	d__Bacteria;p__Verrucomicrobiota_A;c__Chlamydiia;o__Parachlamydiales;f__Simkaniaceae;g__;s__	N/A	N/A	N/A	N/A	N/A	N/A	N/A	N/A	N/A	d__Bacteria;p__Verrucomicrobiota_A;c__Chlamydiia;o__Parachlamydiales;f__Simkaniaceae;g__;s__	Placement	taxonomic novelty determined using RED	N/A	75.77	11	0.813858	N/A
3300013131-109	d__Bacteria;p__Verrucomicrobiota_A;c__Chlamydiia;o__Parachlamydiales;f__Simkaniaceae;g__;s__	N/A	N/A	N/A	N/A	N/A	N/A	N/A	N/A	N/A	d__Bacteria;p__Verrucomicrobiota_A;c__Chlamydiia;o__Parachlamydiales;f__Simkaniaceae;g__;s__	Placement	taxonomic novelty determined using RED	N/A	60.71	11	0.82397	N/A
3300013132-109	d__Bacteria;p__Verrucomicrobiota_A;c__Chlamydiia;o__Parachlamydiales;f__Simkaniaceae;g__;s__	N/A	N/A	N/A	N/A	N/A	N/A	N/A	N/A	N/A	d__Bacteria;p__Verrucomicrobiota_A;c__Chlamydiia;o__Parachlamydiales;f__Simkaniaceae;g__;s__	Placement	taxonomic novelty determined using RED	N/A	85.67	11	0.82062	N/A
3300013133-59	d__Bacteria;p__Verrucomicrobiota_A;c__Chlamydiia;o__Parachlamydiales;f__Simkaniaceae;g__;s__	N/A	N/A	N/A	N/A	N/A	N/A	N/A	N/A	N/A	d__Bacteria;p__Verrucomicrobiota_A;c__Chlamydiia;o__Parachlamydiales;f__Simkaniaceae;g__;s__	Placement	taxonomic novelty determined using RED	N/A	85.06	11	0.81243	N/A
AB751O23	d__Bacteria;p__Verrucomicrobiota_A;c__Chlamydiia;o__Parachlamydiales;f__GCA-2709385;g__;s__	N/A	N/A	N/A	N/A	N/A	N/A	N/A	N/A	N/A	d__Bacteria;p__Verrucomicrobiota_A;c__Chlamydiia;o__Parachlamydiales;f__;g__;s__	Placement	taxonomic novelty determined using RED	N/A	37.14	11	0.717276	N/A
ACE65	d__Bacteria;p__Verrucomicrobiota_A;c__Chlamydiia;o__Parachlamydiales;f__Parachlamydiaceae;g__Neochlamydia;s__	N/A	N/A	N/A	N/A	N/A	GCF_000813665.1	d__Bacteria;p__Verrucomicrobiota_A;c__Chlamydiia;o__Parachlamydiales;f__Parachlamydiaceae;g__Neochlamydia;s__Neochlamydia sp000813665	91.46	0.84	d__Bacteria;p__Verrucomicrobiota_A;c__Chlamydiia;o__Parachlamydiales;f__Parachlamydiaceae;g__Neochlamydia;s__	Placement	taxonomic classification fully defined by topology	GCA_001897225.1, s__Neochlamydia sp001897225, 95.0, 77.21, 0.1	89.15	11	0.990455	N/A
ACE82	d__Bacteria;p__Verrucomicrobiota_A;c__Chlamydiia;o__Parachlamydiales;f__Parachlamydiaceae;g__Protochlamydia;s__Protochlamydia amoebophila	GCF_000011565.1	95.0	d__Bacteria;p__Verrucomicrobiota_A;c__Chlamydiia;o__Parachlamydiales;f__Parachlamydiaceae;g__Protochlamydia;s__Protochlamydia amoebophila	95.86	0.93	GCF_000011565.1	d__Bacteria;p__Verrucomicrobiota_A;c__Chlamydiia;o__Parachlamydiales;f__Parachlamydiaceae;g__Protochlamydia;s__Protochlamydia amoebophila	95.86	0.93	d__Bacteria;p__Verrucomicrobiota_A;c__Chlamydiia;o__Parachlamydiales;f__Parachlamydiaceae;g__Protochlamydia;s__	ANI/Placement	topological placement and ANI have congruent species assignments	GCF_001499655.1, s__Protochlamydia naegleriophila, 95.0, 77.81, 0.16; GCF_001545115.1, s__Protochlamydia sp001545115, 95.0, 77.7, 0.1	90.42	11	N/A	N/A
ACE84	d__Bacteria;p__Verrucomicrobiota_A;c__Chlamydiia;o__Parachlamydiales;f__Parachlamydiaceae;g__Neochlamydia;s__	N/A	N/A	N/A	N/A	N/A	GCF_000813665.1	d__Bacteria;p__Verrucomicrobiota_A;c__Chlamydiia;o__Parachlamydiales;f__Parachlamydiaceae;g__Neochlamydia;s__Neochlamydia sp000813665	91.47	0.85	d__Bacteria;p__Verrucomicrobiota_A;c__Chlamydiia;o__Parachlamydiales;f__Parachlamydiaceae;g__Neochlamydia;s__	Placement	taxonomic classification fully defined by topology	GCA_001897225.1, s__Neochlamydia sp001897225, 95.0, 77.19, 0.1	89.09	11	0.990039	N/A
ACE95	d__Bacteria;p__Verrucomicrobiota_A;c__Chlamydiia;o__Parachlamydiales;f__Parachlamydiaceae;g__Neochlamydia;s__	N/A	N/A	N/A	N/A	N/A	GCF_000813665.1	d__Bacteria;p__Verrucomicrobiota_A;c__Chlamydiia;o__Parachlamydiales;f__Parachlamydiaceae;g__Neochlamydia;s__Neochlamydia sp000813665	91.59	0.85	d__Bacteria;p__Verrucomicrobiota_A;c__Chlamydiia;o__Parachlamydiales;f__Parachlamydiaceae;g__Neochlamydia;s__	Placement	taxonomic classification fully defined by topology	GCA_001897225.1, s__Neochlamydia sp001897225, 95.0, 76.95, 0.12	89.15	11	0.991051	N/A
ACF125	d__Bacteria;p__Verrucomicrobiota_A;c__Chlamydiia;o__Parachlamydiales;f__Parachlamydiaceae;g__Parachlamydia;s__	N/A	N/A	N/A	N/A	N/A	GCF_000875975.1	d__Bacteria;p__Verrucomicrobiota_A;c__Chlamydiia;o__Parachlamydiales;f__Parachlamydiaceae;g__Parachlamydia;s__Parachlamydia acanthamoebae	79.28	0.39	d__Bacteria;p__Verrucomicrobiota_A;c__Chlamydiia;o__Parachlamydiales;f__Parachlamydiaceae;g__Parachlamydia;s__	Placement	taxonomic classification fully defined by topology	GCA_002786175.1, s__Parachlamydia sp002786175, 95.0, 77.2, 0.1	90.52	11	0.966449	N/A
AG110M15	d__Bacteria;p__Verrucomicrobiota_A;c__Chlamydiia;o__Parachlamydiales;f__GCA-2709385;g__;s__	N/A	N/A	N/A	N/A	N/A	N/A	N/A	N/A	N/A	d__Bacteria;p__Verrucomicrobiota_A;c__Chlamydiia;o__Parachlamydiales;f__;g__;s__	Placement	taxonomic novelty determined using RED	N/A	38.73	11	0.705706	N/A
AG110P3	d__Bacteria;p__Verrucomicrobiota_A;c__Chlamydiia;o__Parachlamydiales;f__GCA-2709385;g__;s__	N/A	N/A	N/A	N/A	N/A	N/A	N/A	N/A	N/A	d__Bacteria;p__Verrucomicrobiota_A;c__Chlamydiia;o__Parachlamydiales;f__;g__;s__	Placement	taxonomic novelty determined using RED	N/A	36.45	11	0.707152	N/A
AKKM8	d__Bacteria;p__Verrucomicrobiota;c__Verrucomicrobiae;o__Verrucomicrobiales;f__Akkermansiaceae;g__Akkermansia;s__Akkermansia muciniphila	GCF_000020225.1	95.0	d__Bacteria;p__Verrucomicrobiota;c__Verrucomicrobiae;o__Verrucomicrobiales;f__Akkermansiaceae;g__Akkermansia;s__Akkermansia muciniphila	100.0	1.0	GCF_000020225.1	d__Bacteria;p__Verrucomicrobiota;c__Verrucomicrobiae;o__Verrucomicrobiales;f__Akkermansiaceae;g__Akkermansia;s__Akkermansia muciniphila	100.0	1.0	d__Bacteria;p__Verrucomicrobiota;c__Verrucomicrobiae;o__Verrucomicrobiales;f__Akkermansiaceae;g__Akkermansia;s__	ANI/Placement	topological placement and ANI have congruent species assignments	GCF_900184965.1, s__Akkermansia muciniphila_A, 95.0, 93.89, 0.88; GCF_002885095.1, s__Akkermansia muciniphila_B, 95.0, 87.34, 0.85; GCF_002884975.1, s__Akkermansia muciniphila_C, 95.0, 86.03, 0.81; GCF_001580195.1, s__Akkermansia sp001580195, 95.0, 82.42, 0.72; GCF_001683795.1, s__Akkermansia glycaniphila, 95.0, 77.16, 0.12	92.78	11	N/A	N/A
CG10BFR82114010359	d__Bacteria;p__Verrucomicrobiota_A;c__Chlamydiia;o__Parachlamydiales;f__SM23-39;g__21-14-0-10-35-9;s__21-14-0-10-35-9 sp002773835	GCA_002773835.1	95.0	d__Bacteria;p__Verrucomicrobiota_A;c__Chlamydiia;o__Parachlamydiales;f__SM23-39;g__21-14-0-10-35-9;s__21-14-0-10-35-9 sp002773835	100.0	0.99	GCA_002773835.1	d__Bacteria;p__Verrucomicrobiota_A;c__Chlamydiia;o__Parachlamydiales;f__SM23-39;g__21-14-0-10-35-9;s__21-14-0-10-35-9 sp002773835	100.0	0.99	d__Bacteria;p__Verrucomicrobiota_A;c__Chlamydiia;o__Parachlamydiales;f__SM23-39;g__;s__	ANI/Placement	topological placement and ANI have congruent species assignments	N/A	78.06	11	N/A	N/A
CG10BFR821140104234	d__Bacteria;p__Verrucomicrobiota_A;c__Chlamydiia;o__Parachlamydiales;f__SM23-39;g__2-02-FULL-45-22_A;s__2-02-FULL-45-22_A sp002773795	GCA_002773795.1	95.0	d__Bacteria;p__Verrucomicrobiota_A;c__Chlamydiia;o__Parachlamydiales;f__SM23-39;g__2-02-FULL-45-22_A;s__2-02-FULL-45-22_A sp002773795	100.0	1.0	GCA_002773795.1	d__Bacteria;p__Verrucomicrobiota_A;c__Chlamydiia;o__Parachlamydiales;f__SM23-39;g__2-02-FULL-45-22_A;s__2-02-FULL-45-22_A sp002773795	100.0	1.0	d__Bacteria;p__Verrucomicrobiota_A;c__Chlamydiia;o__Parachlamydiales;f__SM23-39;g__;s__	ANI/Placement	topological placement and ANI have congruent species assignments	N/A	86.67	11	N/A	N/A
CHL1NORP91	d__Bacteria;p__Verrucomicrobiota_A;c__Chlamydiia;o__Parachlamydiales;f__Simkaniaceae;g__GCA-2401865;s__GCA-2401865 sp002401865	GCA_002401865.1	95.0	d__Bacteria;p__Verrucomicrobiota_A;c__Chlamydiia;o__Parachlamydiales;f__Simkaniaceae;g__GCA-2401865;s__GCA-2401865 sp002401865	100.0	1.0	GCA_002401865.1	d__Bacteria;p__Verrucomicrobiota_A;c__Chlamydiia;o__Parachlamydiales;f__Simkaniaceae;g__GCA-2401865;s__GCA-2401865 sp002401865	100.0	1.0	d__Bacteria;p__Verrucomicrobiota_A;c__Chlamydiia;o__Parachlamydiales;f__Simkaniaceae;g__;s__	ANI/Placement	topological placement and ANI have congruent species assignments	N/A	76.59	11	N/A	N/A
CHL2NORP91	d__Bacteria;p__Verrucomicrobiota_A;c__Chlamydiia;o__Parachlamydiales;f__Simkaniaceae;g__GCA-2402025;s__GCA-2402025 sp002402025	GCA_002402025.1	95.0	d__Bacteria;p__Verrucomicrobiota_A;c__Chlamydiia;o__Parachlamydiales;f__Simkaniaceae;g__GCA-2402025;s__GCA-2402025 sp002402025	100.0	0.98	GCA_002402025.1	d__Bacteria;p__Verrucomicrobiota_A;c__Chlamydiia;o__Parachlamydiales;f__Simkaniaceae;g__GCA-2402025;s__GCA-2402025 sp002402025	100.0	0.98	d__Bacteria;p__Verrucomicrobiota_A;c__Chlamydiia;o__Parachlamydiales;f__Simkaniaceae;g__;s__	ANI/Placement	topological placement and ANI have congruent species assignments	N/A	76.79	11	N/A	N/A
CHL3224	d__Bacteria;p__Verrucomicrobiota_A;c__Chlamydiia;o__Parachlamydiales;f__Parachlamydiaceae;g__Rubidus;s__Rubidus massiliensis	GCA_000756735.1	95.0	d__Bacteria;p__Verrucomicrobiota_A;c__Chlamydiia;o__Parachlamydiales;f__Parachlamydiaceae;g__Rubidus;s__Rubidus massiliensis	98.0	0.97	GCA_000756735.1	d__Bacteria;p__Verrucomicrobiota_A;c__Chlamydiia;o__Parachlamydiales;f__Parachlamydiaceae;g__Rubidus;s__Rubidus massiliensis	98.0	0.97	d__Bacteria;p__Verrucomicrobiota_A;c__Chlamydiia;o__Parachlamydiales;f__Parachlamydiaceae;g__;s__	ANI/Placement	topological placement and ANI have congruent species assignments	N/A	88.99	11	N/A	N/A
CHL3826	d__Bacteria;p__Verrucomicrobiota_A;c__Chlamydiia;o__Parachlamydiales;f__Parachlamydiaceae;g__Neochlamydia;s__Neochlamydia sp001897225	GCA_001897225.1	95.0	d__Bacteria;p__Verrucomicrobiota_A;c__Chlamydiia;o__Parachlamydiales;f__Parachlamydiaceae;g__Neochlamydia;s__Neochlamydia sp001897225	100.0	1.0	GCA_001897225.1	d__Bacteria;p__Verrucomicrobiota_A;c__Chlamydiia;o__Parachlamydiales;f__Parachlamydiaceae;g__Neochlamydia;s__Neochlamydia sp001897225	100.0	1.0	d__Bacteria;p__Verrucomicrobiota_A;c__Chlamydiia;o__Parachlamydiales;f__Parachlamydiaceae;g__Neochlamydia;s__	ANI/Placement	topological placement and ANI have congruent species assignments	GCF_000813665.1, s__Neochlamydia sp000813665, 95.0, 77.26, 0.11	90.6	11	N/A	N/A
CHLAB	d__Bacteria;p__Verrucomicrobiota_A;c__Chlamydiia;o__Chlamydiales;f__Chlamydiaceae;g__Chlamydophila;s__Chlamydophila abortus	GCF_002895085.1	95.0	d__Bacteria;p__Verrucomicrobiota_A;c__Chlamydiia;o__Chlamydiales;f__Chlamydiaceae;g__Chlamydophila;s__Chlamydophila abortus	99.99	1.0	GCF_002895085.1	d__Bacteria;p__Verrucomicrobiota_A;c__Chlamydiia;o__Chlamydiales;f__Chlamydiaceae;g__Chlamydophila;s__Chlamydophila abortus	99.99	1.0	d__Bacteria;p__Verrucomicrobiota_A;c__Chlamydiia;o__Chlamydiales;f__Chlamydiaceae;g__Chlamydophila;s__	ANI/Placement	topological placement and ANI have congruent species assignments	GCF_000204255.1, s__Chlamydophila psittaci, 95.0, 92.88, 0.98; GCF_000007605.1, s__Chlamydophila caviae, 95.0, 82.87, 0.77; GCF_000009945.1, s__Chlamydophila felis, 95.0, 82.48, 0.79; GCF_000583875.1, s__Chlamydophila avium, 95.0, 78.33, 0.43; GCF_000454725.1, s__Chlamydophila ibidis, 95.0, 78.11, 0.27; GCF_000471025.2, s__Chlamydophila gallinacea, 95.0, 78.08, 0.39; GCF_900239945.1, s__Chlamydop…	85.58	11	N/A	N/A
CHLAIB	d__Bacteria;p__Verrucomicrobiota_A;c__Chlamydiia;o__Chlamydiales;f__Chlamydiaceae;g__Chlamydophila;s__Chlamydophila ibidis	GCF_000454725.1	95.0	d__Bacteria;p__Verrucomicrobiota_A;c__Chlamydiia;o__Chlamydiales;f__Chlamydiaceae;g__Chlamydophila;s__Chlamydophila ibidis	100.0	1.0	GCF_000454725.1	d__Bacteria;p__Verrucomicrobiota_A;c__Chlamydiia;o__Chlamydiales;f__Chlamydiaceae;g__Chlamydophila;s__Chlamydophila ibidis	100.0	1.0	d__Bacteria;p__Verrucomicrobiota_A;c__Chlamydiia;o__Chlamydiales;f__Chlamydiaceae;g__Chlamydophila;s__	ANI/Placement	topological placement and ANI have congruent species assignments	GCF_000204255.1, s__Chlamydophila psittaci, 95.0, 78.5, 0.27; GCF_000009945.1, s__Chlamydophila felis, 95.0, 78.42, 0.27; GCF_000007605.1, s__Chlamydophila caviae, 95.0, 78.21, 0.28; GCF_000007205.1, s__Chlamydophila pneumoniae, 95.0, 78.11, 0.15; GCF_002895085.1, s__Chlamydophila abortus, 95.0, 78.11, 0.26; GCF_002817655.1, s__Chlamydophila corallus, 95.0, 78.06, 0.18; GCF_000204135.1, s__Chlamy…	84.74	11	N/A	N/A
CHLAVI	d__Bacteria;p__Verrucomicrobiota_A;c__Chlamydiia;o__Chlamydiales;f__Chlamydiaceae;g__Chlamydophila;s__Chlamydophila avium	GCF_000583875.1	95.0	d__Bacteria;p__Verrucomicrobiota_A;c__Chlamydiia;o__Chlamydiales;f__Chlamydiaceae;g__Chlamydophila;s__Chlamydophila avium	100.0	1.0	GCF_000583875.1	d__Bacteria;p__Verrucomicrobiota_A;c__Chlamydiia;o__Chlamydiales;f__Chlamydiaceae;g__Chlamydophila;s__Chlamydophila avium	100.0	1.0	d__Bacteria;p__Verrucomicrobiota_A;c__Chlamydiia;o__Chlamydiales;f__Chlamydiaceae;g__Chlamydophila;s__	ANI/Placement	topological placement and ANI have congruent species assignments	GCF_000471025.2, s__Chlamydophila gallinacea, 95.0, 82.18, 0.88; GCF_000204255.1, s__Chlamydophila psittaci, 95.0, 78.6, 0.42; GCF_000007605.1, s__Chlamydophila caviae, 95.0, 78.56, 0.44; GCF_002895085.1, s__Chlamydophila abortus, 95.0, 78.33, 0.43; GCF_000009945.1, s__Chlamydophila felis, 95.0, 78.16, 0.43; GCF_000454725.1, s__Chlamydophila ibidis, 95.0, 77.85, 0.25; GCF_900239945.1, s__Chlamydo…	80.3	11	N/A	N/A
CHLBUT	d__Bacteria;p__Verrucomicrobiota_A;c__Chlamydiia;o__Chlamydiales;f__Chlamydiaceae;g__Chlamydophila;s__	N/A	N/A	N/A	N/A	N/A	N/A	N/A	N/A	N/A	d__Bacteria;p__Verrucomicrobiota_A;c__Chlamydiia;o__Chlamydiales;f__Chlamydiaceae;g__Chlamydophila;s__	Placement	taxonomic classification fully defined by topology	GCF_000204255.1, s__Chlamydophila psittaci, 95.0, 93.87, 0.98; GCF_002895085.1, s__Chlamydophila abortus, 95.0, 92.81, 0.97; GCF_000007605.1, s__Chlamydophila caviae, 95.0, 83.26, 0.84; GCF_000009945.1, s__Chlamydophila felis, 95.0, 82.82, 0.79; GCF_000471025.2, s__Chlamydophila gallinacea, 95.0, 78.67, 0.43; GCF_000583875.1, s__Chlamydophila avium, 95.0, 78.42, 0.44; GCF_002817655.1, s__Chlamydo…	85.08	11	0.987031	N/A
CHLCOR	d__Bacteria;p__Verrucomicrobiota_A;c__Chlamydiia;o__Chlamydiales;f__Chlamydiaceae;g__Chlamydophila;s__Chlamydophila corallus	GCF_002817655.1	95.0	d__Bacteria;p__Verrucomicrobiota_A;c__Chlamydiia;o__Chlamydiales;f__Chlamydiaceae;g__Chlamydophila;s__Chlamydophila corallus	100.0	0.99	GCF_002817655.1	d__Bacteria;p__Verrucomicrobiota_A;c__Chlamydiia;o__Chlamydiales;f__Chlamydiaceae;g__Chlamydophila;s__Chlamydophila corallus	100.0	0.99	d__Bacteria;p__Verrucomicrobiota_A;c__Chlamydiia;o__Chlamydiales;f__Chlamydiaceae;g__Chlamydophila;s__	ANI/Placement	topological placement and ANI have congruent species assignments	GCF_000007205.1, s__Chlamydophila pneumoniae, 95.0, 86.25, 0.88; GCF_900239945.1, s__Chlamydophila sp900239945, 95.0, 82.39, 0.79; GCF_000204135.1, s__Chlamydophila pecorum, 95.0, 78.33, 0.18; GCF_000204255.1, s__Chlamydophila psittaci, 95.0, 78.17, 0.21; GCF_001653975.1, s__Chlamydophila sp001653975, 95.0, 78.12, 0.34; GCF_000454725.1, s__Chlamydophila ibidis, 95.0, 78.06, 0.18; GCF_000007605.1,…	85.44	11	N/A	N/A
CHLCV	d__Bacteria;p__Verrucomicrobiota_A;c__Chlamydiia;o__Chlamydiales;f__Chlamydiaceae;g__Chlamydophila;s__Chlamydophila caviae	GCF_000007605.1	95.0	d__Bacteria;p__Verrucomicrobiota_A;c__Chlamydiia;o__Chlamydiales;f__Chlamydiaceae;g__Chlamydophila;s__Chlamydophila caviae	100.0	1.0	GCF_000007605.1	d__Bacteria;p__Verrucomicrobiota_A;c__Chlamydiia;o__Chlamydiales;f__Chlamydiaceae;g__Chlamydophila;s__Chlamydophila caviae	100.0	1.0	d__Bacteria;p__Verrucomicrobiota_A;c__Chlamydiia;o__Chlamydiales;f__Chlamydiaceae;g__Chlamydophila;s__	ANI/Placement	topological placement and ANI have congruent species assignments	GCF_000009945.1, s__Chlamydophila felis, 95.0, 83.76, 0.84; GCF_000204255.1, s__Chlamydophila psittaci, 95.0, 83.37, 0.78; GCF_002895085.1, s__Chlamydophila abortus, 95.0, 82.86, 0.77; GCF_000583875.1, s__Chlamydophila avium, 95.0, 78.56, 0.44; GCF_000471025.2, s__Chlamydophila gallinacea, 95.0, 78.48, 0.43; GCF_000454725.1, s__Chlamydophila ibidis, 95.0, 78.21, 0.28; GCF_900239945.1, s__Chlamydo…	85.62	11	N/A	N/A
CHLFF	d__Bacteria;p__Verrucomicrobiota_A;c__Chlamydiia;o__Chlamydiales;f__Chlamydiaceae;g__Chlamydophila;s__Chlamydophila felis	GCF_000009945.1	95.0	d__Bacteria;p__Verrucomicrobiota_A;c__Chlamydiia;o__Chlamydiales;f__Chlamydiaceae;g__Chlamydophila;s__Chlamydophila felis	100.0	1.0	GCF_000009945.1	d__Bacteria;p__Verrucomicrobiota_A;c__Chlamydiia;o__Chlamydiales;f__Chlamydiaceae;g__Chlamydophila;s__Chlamydophila felis	100.0	1.0	d__Bacteria;p__Verrucomicrobiota_A;c__Chlamydiia;o__Chlamydiales;f__Chlamydiaceae;g__Chlamydophila;s__	ANI/Placement	topological placement and ANI have congruent species assignments	GCF_000007605.1, s__Chlamydophila caviae, 95.0, 83.76, 0.84; GCF_000204255.1, s__Chlamydophila psittaci, 95.0, 82.75, 0.8; GCF_002895085.1, s__Chlamydophila abortus, 95.0, 82.48, 0.79; GCF_000007205.1, s__Chlamydophila pneumoniae, 95.0, 78.47, 0.19; GCF_000454725.1, s__Chlamydophila ibidis, 95.0, 78.42, 0.28; GCF_000583875.1, s__Chlamydophila avium, 95.0, 78.16, 0.43; GCF_000471025.2, s__Chlamydo…	85.42	11	N/A	N/A
CHLGAL	d__Bacteria;p__Verrucomicrobiota_A;c__Chlamydiia;o__Chlamydiales;f__Chlamydiaceae;g__Chlamydophila;s__Chlamydophila gallinacea	GCF_000471025.2	95.0	d__Bacteria;p__Verrucomicrobiota_A;c__Chlamydiia;o__Chlamydiales;f__Chlamydiaceae;g__Chlamydophila;s__Chlamydophila gallinacea	100.0	1.0	GCF_000471025.2	d__Bacteria;p__Verrucomicrobiota_A;c__Chlamydiia;o__Chlamydiales;f__Chlamydiaceae;g__Chlamydophila;s__Chlamydophila gallinacea	100.0	1.0	d__Bacteria;p__Verrucomicrobiota_A;c__Chlamydiia;o__Chlamydiales;f__Chlamydiaceae;g__Chlamydophila;s__	ANI/Placement	topological placement and ANI have congruent species assignments	GCF_000583875.1, s__Chlamydophila avium, 95.0, 82.18, 0.88; GCF_000007605.1, s__Chlamydophila caviae, 95.0, 78.48, 0.43; GCF_000009945.1, s__Chlamydophila felis, 95.0, 78.11, 0.39; GCF_000204255.1, s__Chlamydophila psittaci, 95.0, 78.11, 0.44; GCF_002895085.1, s__Chlamydophila abortus, 95.0, 78.1, 0.39; GCF_000454725.1, s__Chlamydophila ibidis, 95.0, 77.74, 0.25; GCF_000204135.1, s__Chlamydophila…	83.17	11	N/A	N/A
CHLMU	d__Bacteria;p__Verrucomicrobiota_A;c__Chlamydiia;o__Chlamydiales;f__Chlamydiaceae;g__Chlamydia;s__Chlamydia muridarum	GCF_000006685.1	95.0	d__Bacteria;p__Verrucomicrobiota_A;c__Chlamydiia;o__Chlamydiales;f__Chlamydiaceae;g__Chlamydia;s__Chlamydia muridarum	100.0	1.0	GCF_000006685.1	d__Bacteria;p__Verrucomicrobiota_A;c__Chlamydiia;o__Chlamydiales;f__Chlamydiaceae;g__Chlamydia;s__Chlamydia muridarum	100.0	1.0	d__Bacteria;p__Verrucomicrobiota_A;c__Chlamydiia;o__Chlamydiales;f__Chlamydiaceae;g__Chlamydia;s__	ANI/Placement	topological placement and ANI have congruent species assignments	GCF_900169085.1, s__Chlamydia suis, 95.0, 82.62, 0.81; GCF_000012125.1, s__Chlamydia trachomatis, 95.0, 82.24, 0.79	85.26	11	N/A	N/A
CHLP6	d__Bacteria;p__Verrucomicrobiota_A;c__Chlamydiia;o__Chlamydiales;f__Chlamydiaceae;g__Chlamydophila;s__Chlamydophila psittaci	GCF_000204255.1	95.0	d__Bacteria;p__Verrucomicrobiota_A;c__Chlamydiia;o__Chlamydiales;f__Chlamydiaceae;g__Chlamydophila;s__Chlamydophila psittaci	100.0	1.0	GCF_000204255.1	d__Bacteria;p__Verrucomicrobiota_A;c__Chlamydiia;o__Chlamydiales;f__Chlamydiaceae;g__Chlamydophila;s__Chlamydophila psittaci	100.0	1.0	d__Bacteria;p__Verrucomicrobiota_A;c__Chlamydiia;o__Chlamydiales;f__Chlamydiaceae;g__Chlamydophila;s__	ANI/Placement	topological placement and ANI have congruent species assignments	GCF_002895085.1, s__Chlamydophila abortus, 95.0, 92.91, 0.97; GCF_000007605.1, s__Chlamydophila caviae, 95.0, 83.37, 0.78; GCF_000009945.1, s__Chlamydophila felis, 95.0, 82.75, 0.8; GCF_000583875.1, s__Chlamydophila avium, 95.0, 78.6, 0.42; GCF_000454725.1, s__Chlamydophila ibidis, 95.0, 78.5, 0.28; GCF_002817655.1, s__Chlamydophila corallus, 95.0, 78.17, 0.21; GCF_000471025.2, s__Chlamydophila g…	85.54	11	N/A	N/A
CHLPE	d__Bacteria;p__Verrucomicrobiota_A;c__Chlamydiia;o__Chlamydiales;f__Chlamydiaceae;g__Chlamydophila;s__Chlamydophila pecorum	GCF_000204135.1	95.0	d__Bacteria;p__Verrucomicrobiota_A;c__Chlamydiia;o__Chlamydiales;f__Chlamydiaceae;g__Chlamydophila;s__Chlamydophila pecorum	100.0	1.0	GCF_000204135.1	d__Bacteria;p__Verrucomicrobiota_A;c__Chlamydiia;o__Chlamydiales;f__Chlamydiaceae;g__Chlamydophila;s__Chlamydophila pecorum	100.0	1.0	d__Bacteria;p__Verrucomicrobiota_A;c__Chlamydiia;o__Chlamydiales;f__Chlamydiaceae;g__Chlamydophila;s__	ANI/Placement	topological placement and ANI have congruent species assignments	GCF_002817655.1, s__Chlamydophila corallus, 95.0, 78.33, 0.18; GCF_000454725.1, s__Chlamydophila ibidis, 95.0, 78.0, 0.16; GCF_000009945.1, s__Chlamydophila felis, 95.0, 77.96, 0.18; GCF_000007205.1, s__Chlamydophila pneumoniae, 95.0, 77.94, 0.19; GCF_000007605.1, s__Chlamydophila caviae, 95.0, 77.94, 0.21; GCF_900239945.1, s__Chlamydophila sp900239945, 95.0, 77.91, 0.19; GCF_000471025.2, s__Chla…	85.32	11	N/A	N/A
CHLPN	d__Bacteria;p__Verrucomicrobiota_A;c__Chlamydiia;o__Chlamydiales;f__Chlamydiaceae;g__Chlamydophila;s__Chlamydophila pneumoniae	GCF_000007205.1	95.0	d__Bacteria;p__Verrucomicrobiota_A;c__Chlamydiia;o__Chlamydiales;f__Chlamydiaceae;g__Chlamydophila;s__Chlamydophila pneumoniae	99.95	1.0	GCF_000007205.1	d__Bacteria;p__Verrucomicrobiota_A;c__Chlamydiia;o__Chlamydiales;f__Chlamydiaceae;g__Chlamydophila;s__Chlamydophila pneumoniae	99.95	1.0	d__Bacteria;p__Verrucomicrobiota_A;c__Chlamydiia;o__Chlamydiales;f__Chlamydiaceae;g__Chlamydophila;s__	ANI/Placement	topological placement and ANI have congruent species assignments	GCF_002817655.1, s__Chlamydophila corallus, 95.0, 86.27, 0.88; GCF_900239945.1, s__Chlamydophila sp900239945, 95.0, 81.4, 0.73; GCF_000009945.1, s__Chlamydophila felis, 95.0, 78.42, 0.19; GCF_001653975.1, s__Chlamydophila sp001653975, 95.0, 78.05, 0.31; GCF_000007605.1, s__Chlamydophila caviae, 95.0, 78.03, 0.24; GCF_000204135.1, s__Chlamydophila pecorum, 95.0, 78.02, 0.2; GCF_000204255.1, s__Chl…	85.38	11	N/A	N/A
CHLPP	d__Bacteria;p__Verrucomicrobiota_A;c__Chlamydiia;o__Chlamydiales;f__Chlamydiaceae;g__Chlamydophila;s__Chlamydophila pneumoniae	GCF_000007205.1	95.0	d__Bacteria;p__Verrucomicrobiota_A;c__Chlamydiia;o__Chlamydiales;f__Chlamydiaceae;g__Chlamydophila;s__Chlamydophila pneumoniae	99.08	0.99	GCF_000007205.1	d__Bacteria;p__Verrucomicrobiota_A;c__Chlamydiia;o__Chlamydiales;f__Chlamydiaceae;g__Chlamydophila;s__Chlamydophila pneumoniae	99.08	0.99	d__Bacteria;p__Verrucomicrobiota_A;c__Chlamydiia;o__Chlamydiales;f__Chlamydiaceae;g__Chlamydophila;s__	ANI/Placement	topological placement and ANI have congruent species assignments	GCF_002817655.1, s__Chlamydophila corallus, 95.0, 86.4, 0.89; GCF_900239945.1, s__Chlamydophila sp900239945, 95.0, 81.53, 0.74; GCF_000009945.1, s__Chlamydophila felis, 95.0, 78.39, 0.21; GCF_002895085.1, s__Chlamydophila abortus, 95.0, 78.03, 0.21; GCF_000204135.1, s__Chlamydophila pecorum, 95.0, 78.0, 0.2; GCF_001653975.1, s__Chlamydophila sp001653975, 95.0, 77.93, 0.31; GCF_000007605.1, s__Chl…	84.98	11	N/A	N/A
CHLSAN	d__Bacteria;p__Verrucomicrobiota_A;c__Chlamydiia;o__Chlamydiales;f__Chlamydiaceae;g__Chlamydophila;s__Chlamydophila sp001653975	GCF_001653975.1	95.0	d__Bacteria;p__Verrucomicrobiota_A;c__Chlamydiia;o__Chlamydiales;f__Chlamydiaceae;g__Chlamydophila;s__Chlamydophila sp001653975	100.0	1.0	GCF_001653975.1	d__Bacteria;p__Verrucomicrobiota_A;c__Chlamydiia;o__Chlamydiales;f__Chlamydiaceae;g__Chlamydophila;s__Chlamydophila sp001653975	100.0	1.0	d__Bacteria;p__Verrucomicrobiota_A;c__Chlamydiia;o__Chlamydiales;f__Chlamydiaceae;g__Chlamydophila;s__	ANI/Placement	topological placement and ANI have congruent species assignments	GCF_002817655.1, s__Chlamydophila corallus, 95.0, 78.12, 0.34; GCF_900239945.1, s__Chlamydophila sp900239945, 95.0, 77.97, 0.33; GCF_000007205.1, s__Chlamydophila pneumoniae, 95.0, 77.96, 0.3; GCF_000204255.1, s__Chlamydophila psittaci, 95.0, 77.9, 0.24; GCF_000454725.1, s__Chlamydophila ibidis, 95.0, 77.74, 0.17; GCF_000007605.1, s__Chlamydophila caviae, 95.0, 77.71, 0.24; GCF_000204135.1, s__Ch…	84.74	11	N/A	N/A
CHLSUIS	d__Bacteria;p__Verrucomicrobiota_A;c__Chlamydiia;o__Chlamydiales;f__Chlamydiaceae;g__Chlamydia;s__Chlamydia suis	GCF_900169085.1	95.0	d__Bacteria;p__Verrucomicrobiota_A;c__Chlamydiia;o__Chlamydiales;f__Chlamydiaceae;g__Chlamydia;s__Chlamydia suis	98.75	0.96	GCF_900169085.1	d__Bacteria;p__Verrucomicrobiota_A;c__Chlamydiia;o__Chlamydiales;f__Chlamydiaceae;g__Chlamydia;s__Chlamydia suis	98.75	0.96	d__Bacteria;p__Verrucomicrobiota_A;c__Chlamydiia;o__Chlamydiales;f__Chlamydiaceae;g__Chlamydia;s__	ANI/Placement	topological placement and ANI have congruent species assignments	GCF_000006685.1, s__Chlamydia muridarum, 95.0, 82.39, 0.83; GCF_000012125.1, s__Chlamydia trachomatis, 95.0, 81.09, 0.76	84.11	11	N/A	N/A
CHLT2	d__Bacteria;p__Verrucomicrobiota_A;c__Chlamydiia;o__Chlamydiales;f__Chlamydiaceae;g__Chlamydia;s__Chlamydia trachomatis	GCF_000012125.1	95.0	d__Bacteria;p__Verrucomicrobiota_A;c__Chlamydiia;o__Chlamydiales;f__Chlamydiaceae;g__Chlamydia;s__Chlamydia trachomatis	99.1	1.0	GCF_000012125.1	d__Bacteria;p__Verrucomicrobiota_A;c__Chlamydiia;o__Chlamydiales;f__Chlamydiaceae;g__Chlamydia;s__Chlamydia trachomatis	99.1	1.0	d__Bacteria;p__Verrucomicrobiota_A;c__Chlamydiia;o__Chlamydiales;f__Chlamydiaceae;g__Chlamydia;s__	ANI/Placement	topological placement and ANI have congruent species assignments	GCF_000006685.1, s__Chlamydia muridarum, 95.0, 82.13, 0.81; GCF_900169085.1, s__Chlamydia suis, 95.0, 81.51, 0.75	85.1	11	N/A	N/A
CHLTA	d__Bacteria;p__Verrucomicrobiota_A;c__Chlamydiia;o__Chlamydiales;f__Chlamydiaceae;g__Chlamydia;s__Chlamydia trachomatis	GCF_000012125.1	95.0	d__Bacteria;p__Verrucomicrobiota_A;c__Chlamydiia;o__Chlamydiales;f__Chlamydiaceae;g__Chlamydia;s__Chlamydia trachomatis	100.0	1.0	GCF_000012125.1	d__Bacteria;p__Verrucomicrobiota_A;c__Chlamydiia;o__Chlamydiales;f__Chlamydiaceae;g__Chlamydia;s__Chlamydia trachomatis	100.0	1.0	d__Bacteria;p__Verrucomicrobiota_A;c__Chlamydiia;o__Chlamydiales;f__Chlamydiaceae;g__Chlamydia;s__	ANI/Placement	topological placement and ANI have congruent species assignments	GCF_000006685.1, s__Chlamydia muridarum, 95.0, 82.24, 0.79; GCF_900169085.1, s__Chlamydia suis, 95.0, 81.27, 0.76	84.7	11	N/A	N/A
CHLTR	d__Bacteria;p__Verrucomicrobiota_A;c__Chlamydiia;o__Chlamydiales;f__Chlamydiaceae;g__Chlamydia;s__Chlamydia trachomatis	GCF_000012125.1	95.0	d__Bacteria;p__Verrucomicrobiota_A;c__Chlamydiia;o__Chlamydiales;f__Chlamydiaceae;g__Chlamydia;s__Chlamydia trachomatis	99.63	1.0	GCF_000012125.1	d__Bacteria;p__Verrucomicrobiota_A;c__Chlamydiia;o__Chlamydiales;f__Chlamydiaceae;g__Chlamydia;s__Chlamydia trachomatis	99.63	1.0	d__Bacteria;p__Verrucomicrobiota_A;c__Chlamydiia;o__Chlamydiales;f__Chlamydiaceae;g__Chlamydia;s__	ANI/Placement	topological placement and ANI have congruent species assignments	GCF_000006685.1, s__Chlamydia muridarum, 95.0, 82.17, 0.78; GCF_900169085.1, s__Chlamydia suis, 95.0, 81.28, 0.73	85.12	11	N/A	N/A
chlUBA10024	d__Bacteria;p__Verrucomicrobiota_A;c__Chlamydiia;o__Parachlamydiales;f__Ga0074140;g__2-02-FULL-49-12;s__2-02-FULL-49-12 sp001796315	GCA_001796315.1	95.0	d__Bacteria;p__Verrucomicrobiota_A;c__Chlamydiia;o__Parachlamydiales;f__Ga0074140;g__2-02-FULL-49-12;s__2-02-FULL-49-12 sp001796315	99.62	0.96	GCA_001796315.1	d__Bacteria;p__Verrucomicrobiota_A;c__Chlamydiia;o__Parachlamydiales;f__Ga0074140;g__2-02-FULL-49-12;s__2-02-FULL-49-12 sp001796315	99.62	0.96	d__Bacteria;p__Verrucomicrobiota_A;c__Chlamydiia;o__Parachlamydiales;f__Ga0074140;g__;s__	ANI/Placement	topological placement and ANI have congruent species assignments	N/A	73.39	11	N/A	N/A
chlUBA10187	d__Bacteria;p__Verrucomicrobiota_A;c__Chlamydiia;o__Parachlamydiales;f__Ga0074140;g__2-02-FULL-49-12;s__2-02-FULL-49-12 sp001796315	GCA_001796315.1	95.0	d__Bacteria;p__Verrucomicrobiota_A;c__Chlamydiia;o__Parachlamydiales;f__Ga0074140;g__2-02-FULL-49-12;s__2-02-FULL-49-12 sp001796315	99.7	0.93	GCA_001796315.1	d__Bacteria;p__Verrucomicrobiota_A;c__Chlamydiia;o__Parachlamydiales;f__Ga0074140;g__2-02-FULL-49-12;s__2-02-FULL-49-12 sp001796315	99.7	0.93	d__Bacteria;p__Verrucomicrobiota_A;c__Chlamydiia;o__Parachlamydiales;f__Ga0074140;g__;s__	ANI/Placement	topological placement and ANI have congruent species assignments	N/A	84.38	11	N/A	N/A
chlUBA10443	d__Bacteria;p__Verrucomicrobiota_A;c__Chlamydiia;o__Parachlamydiales;f__SM23-39;g__PALSA-1448;s__	N/A	N/A	N/A	N/A	N/A	N/A	N/A	N/A	N/A	d__Bacteria;p__Verrucomicrobiota_A;c__Chlamydiia;o__Parachlamydiales;f__SM23-39;g__;s__	Placement	taxonomic novelty determined using RED	N/A	56.71	11	0.875828	N/A
chlUBA12506	d__Bacteria;p__Verrucomicrobiota_A;c__Chlamydiia;o__Parachlamydiales;f__Ga0074140;g__2-02-FULL-49-12;s__2-02-FULL-49-12 sp001796315	GCA_001796315.1	95.0	d__Bacteria;p__Verrucomicrobiota_A;c__Chlamydiia;o__Parachlamydiales;f__Ga0074140;g__2-02-FULL-49-12;s__2-02-FULL-49-12 sp001796315	99.51	0.98	GCA_001796315.1	d__Bacteria;p__Verrucomicrobiota_A;c__Chlamydiia;o__Parachlamydiales;f__Ga0074140;g__2-02-FULL-49-12;s__2-02-FULL-49-12 sp001796315	99.51	0.98	d__Bacteria;p__Verrucomicrobiota_A;c__Chlamydiia;o__Parachlamydiales;f__Ga0074140;g__;s__	ANI/Placement	topological placement and ANI have congruent species assignments	N/A	62.02	11	N/A	N/A
CLASAL	d__Bacteria;p__Verrucomicrobiota_A;c__Chlamydiia;o__Chlamydiales;f__;g__;s__	N/A	N/A	N/A	N/A	N/A	N/A	N/A	N/A	N/A	d__Bacteria;p__Verrucomicrobiota_A;c__Chlamydiia;o__;f__;g__;s__	Placement	taxonomic novelty determined using RED	N/A	82.24	11	0.682025	N/A
CORAD	d__Bacteria;p__Verrucomicrobiota;c__Verrucomicrobiae;o__Opitutales;f__Puniceicoccaceae;g__Coraliomargarita;s__Coraliomargarita akajimensis	GCF_000025905.1	95.0	d__Bacteria;p__Verrucomicrobiota;c__Verrucomicrobiae;o__Opitutales;f__Puniceicoccaceae;g__Coraliomargarita;s__Coraliomargarita akajimensis	100.0	1.0	GCF_000025905.1	d__Bacteria;p__Verrucomicrobiota;c__Verrucomicrobiae;o__Opitutales;f__Puniceicoccaceae;g__Coraliomargarita;s__Coraliomargarita akajimensis	100.0	1.0	d__Bacteria;p__Verrucomicrobiota;c__Verrucomicrobiae;o__Opitutales;f__Puniceicoccaceae;g__Coraliomargarita;s__	ANI/Placement	topological placement and ANI have congruent species assignments	GCA_002469895.1, s__Coraliomargarita sp002469895, 95.0, 76.46, 0.1	91.65	11	N/A	N/A
CORCAG	d__Bacteria;p__Verrucomicrobiota;c__Verrucomicrobiae;o__Opitutales;f__CAG-312;g__CAG-312;s__CAG-312 sp000438015	GCA_000438015.1	95.0	d__Bacteria;p__Verrucomicrobiota;c__Verrucomicrobiae;o__Opitutales;f__CAG-312;g__CAG-312;s__CAG-312 sp000438015	100.0	0.99	GCA_000438015.1	d__Bacteria;p__Verrucomicrobiota;c__Verrucomicrobiae;o__Opitutales;f__CAG-312;g__CAG-312;s__CAG-312 sp000438015	100.0	0.99	d__Bacteria;p__Verrucomicrobiota;c__Verrucomicrobiae;o__Opitutales;f__CAG-312;g__CAG-312;s__	ANI/Placement	topological placement and ANI have congruent species assignments	GCA_001917305.1, s__CAG-312 sp001917305, 95.0, 76.92, 0.07; GCA_002437405.1, s__CAG-312 sp002437405, 95.0, 76.11, 0.07; GCA_002405555.1, s__CAG-312 sp002405555, 95.0, 76.03, 0.09	83.89	11	N/A	N/A
Crib	d__Bacteria;p__Verrucomicrobiota_A;c__Chlamydiia;o__Parachlamydiales;f__Criblamydiaceae;g__Criblamydia;s__Criblamydia sequanensis	GCF_000750955.1	95.0	d__Bacteria;p__Verrucomicrobiota_A;c__Chlamydiia;o__Parachlamydiales;f__Criblamydiaceae;g__Criblamydia;s__Criblamydia sequanensis	100.0	1.0	GCF_000750955.1	d__Bacteria;p__Verrucomicrobiota_A;c__Chlamydiia;o__Parachlamydiales;f__Criblamydiaceae;g__Criblamydia;s__Criblamydia sequanensis	100.0	1.0	d__Bacteria;p__Verrucomicrobiota_A;c__Chlamydiia;o__Parachlamydiales;f__Criblamydiaceae;g__;s__	ANI/Placement	topological placement and ANI have congruent species assignments	N/A	90.73	11	N/A	N/A
EI2	d__Bacteria;p__Verrucomicrobiota_A;c__Chlamydiia;o__Parachlamydiales;f__Parachlamydiaceae;g__Protochlamydia;s__Protochlamydia amoebophila	GCF_000011565.1	95.0	d__Bacteria;p__Verrucomicrobiota_A;c__Chlamydiia;o__Parachlamydiales;f__Parachlamydiaceae;g__Protochlamydia;s__Protochlamydia amoebophila	97.48	0.94	GCF_000011565.1	d__Bacteria;p__Verrucomicrobiota_A;c__Chlamydiia;o__Parachlamydiales;f__Parachlamydiaceae;g__Protochlamydia;s__Protochlamydia amoebophila	97.48	0.94	d__Bacteria;p__Verrucomicrobiota_A;c__Chlamydiia;o__Parachlamydiales;f__Parachlamydiaceae;g__Protochlamydia;s__	ANI/Placement	topological placement and ANI have congruent species assignments	GCF_001499655.1, s__Protochlamydia naegleriophila, 95.0, 78.03, 0.15; GCF_001545115.1, s__Protochlamydia sp001545115, 95.0, 77.99, 0.09	89.15	11	N/A	N/A
EPS4	d__Bacteria;p__Verrucomicrobiota_A;c__Chlamydiia;o__Parachlamydiales;f__Parachlamydiaceae;g__Neochlamydia;s__Neochlamydia sp000813665	GCF_000813665.1	95.0	d__Bacteria;p__Verrucomicrobiota_A;c__Chlamydiia;o__Parachlamydiales;f__Parachlamydiaceae;g__Neochlamydia;s__Neochlamydia sp000813665	100.0	0.99	GCF_000813665.1	d__Bacteria;p__Verrucomicrobiota_A;c__Chlamydiia;o__Parachlamydiales;f__Parachlamydiaceae;g__Neochlamydia;s__Neochlamydia sp000813665	100.0	0.99	d__Bacteria;p__Verrucomicrobiota_A;c__Chlamydiia;o__Parachlamydiales;f__Parachlamydiaceae;g__Neochlamydia;s__	ANI/Placement	topological placement and ANI have congruent species assignments	GCA_001897225.1, s__Neochlamydia sp001897225, 95.0, 77.26, 0.09	89.07	11	N/A	N/A
Estrella	d__Bacteria;p__Verrucomicrobiota_A;c__Chlamydiia;o__Parachlamydiales;f__Criblamydiaceae;g__Estrella;s__Estrella lausannensis	GCF_900000175.1	95.0	d__Bacteria;p__Verrucomicrobiota_A;c__Chlamydiia;o__Parachlamydiales;f__Criblamydiaceae;g__Estrella;s__Estrella lausannensis	100.0	1.0	GCF_900000175.1	d__Bacteria;p__Verrucomicrobiota_A;c__Chlamydiia;o__Parachlamydiales;f__Criblamydiaceae;g__Estrella;s__Estrella lausannensis	100.0	1.0	d__Bacteria;p__Verrucomicrobiota_A;c__Chlamydiia;o__Parachlamydiales;f__Criblamydiaceae;g__;s__	ANI/Placement	topological placement and ANI have congruent species assignments	N/A	90.48	11	N/A	N/A
Ga0074140	d__Bacteria;p__Verrucomicrobiota_A;c__Chlamydiia;o__Parachlamydiales;f__Ga0074140;g__Ga0074140;s__Ga0074140 sp001464115	GCA_001464115.1	95.0	d__Bacteria;p__Verrucomicrobiota_A;c__Chlamydiia;o__Parachlamydiales;f__Ga0074140;g__Ga0074140;s__Ga0074140 sp001464115	100.0	1.0	GCA_001464115.1	d__Bacteria;p__Verrucomicrobiota_A;c__Chlamydiia;o__Parachlamydiales;f__Ga0074140;g__Ga0074140;s__Ga0074140 sp001464115	100.0	1.0	d__Bacteria;p__Verrucomicrobiota_A;c__Chlamydiia;o__Parachlamydiales;f__Ga0074140;g__;s__	ANI/Placement	topological placement and ANI have congruent species assignments	N/A	88.15	11	N/A	N/A
GWA25015	d__Bacteria;p__Verrucomicrobiota_A;c__Chlamydiia;o__Parachlamydiales;f__Ga0074140;g__2-02-FULL-49-12;s__2-02-FULL-49-12 sp001796315	GCA_001796315.1	95.0	d__Bacteria;p__Verrucomicrobiota_A;c__Chlamydiia;o__Parachlamydiales;f__Ga0074140;g__2-02-FULL-49-12;s__2-02-FULL-49-12 sp001796315	99.72	0.94	GCA_001796315.1	d__Bacteria;p__Verrucomicrobiota_A;c__Chlamydiia;o__Parachlamydiales;f__Ga0074140;g__2-02-FULL-49-12;s__2-02-FULL-49-12 sp001796315	99.72	0.94	d__Bacteria;p__Verrucomicrobiota_A;c__Chlamydiia;o__Parachlamydiales;f__Ga0074140;g__;s__	ANI/Placement	topological placement and ANI have congruent species assignments	N/A	80.28	11	N/A	N/A
GWC25010	d__Bacteria;p__Verrucomicrobiota_A;c__Chlamydiia;o__Parachlamydiales;f__Ga0074140;g__2-02-FULL-49-12;s__2-02-FULL-49-12 sp001796315	GCA_001796315.1	95.0	d__Bacteria;p__Verrucomicrobiota_A;c__Chlamydiia;o__Parachlamydiales;f__Ga0074140;g__2-02-FULL-49-12;s__2-02-FULL-49-12 sp001796315	99.68	0.94	GCA_001796315.1	d__Bacteria;p__Verrucomicrobiota_A;c__Chlamydiia;o__Parachlamydiales;f__Ga0074140;g__2-02-FULL-49-12;s__2-02-FULL-49-12 sp001796315	99.68	0.94	d__Bacteria;p__Verrucomicrobiota_A;c__Chlamydiia;o__Parachlamydiales;f__Ga0074140;g__;s__	ANI/Placement	topological placement and ANI have congruent species assignments	N/A	70.99	11	N/A	N/A
GWF2498	d__Bacteria;p__Verrucomicrobiota_A;c__Chlamydiia;o__Parachlamydiales;f__Ga0074140;g__2-02-FULL-49-12;s__2-02-FULL-49-12 sp001796315	GCA_001796315.1	95.0	d__Bacteria;p__Verrucomicrobiota_A;c__Chlamydiia;o__Parachlamydiales;f__Ga0074140;g__2-02-FULL-49-12;s__2-02-FULL-49-12 sp001796315	99.5	0.95	GCA_001796315.1	d__Bacteria;p__Verrucomicrobiota_A;c__Chlamydiia;o__Parachlamydiales;f__Ga0074140;g__2-02-FULL-49-12;s__2-02-FULL-49-12 sp001796315	99.5	0.95	d__Bacteria;p__Verrucomicrobiota_A;c__Chlamydiia;o__Parachlamydiales;f__Ga0074140;g__;s__	ANI/Placement	topological placement and ANI have congruent species assignments	N/A	65.56	11	N/A	N/A
H014439	d__Bacteria;p__Verrucomicrobiota_A;c__Chlamydiia;o__Parachlamydiales;f__SM23-39;g__2-02-FULL-45-22;s__2-02-FULL-45-22 sp001796285	GCA_001796285.1	95.0	d__Bacteria;p__Verrucomicrobiota_A;c__Chlamydiia;o__Parachlamydiales;f__SM23-39;g__2-02-FULL-45-22;s__2-02-FULL-45-22 sp001796285	100.0	0.99	GCA_001796285.1	d__Bacteria;p__Verrucomicrobiota_A;c__Chlamydiia;o__Parachlamydiales;f__SM23-39;g__2-02-FULL-45-22;s__2-02-FULL-45-22 sp001796285	100.0	0.99	d__Bacteria;p__Verrucomicrobiota_A;c__Chlamydiia;o__Parachlamydiales;f__SM23-39;g__;s__	ANI/Placement	topological placement and ANI have congruent species assignments	N/A	85.91	11	N/A	N/A
H02459	d__Bacteria;p__Verrucomicrobiota_A;c__Chlamydiia;o__Parachlamydiales;f__SM23-39;g__2-02-FULL-45-22;s__2-02-FULL-45-22 sp001796285	GCA_001796285.1	95.0	d__Bacteria;p__Verrucomicrobiota_A;c__Chlamydiia;o__Parachlamydiales;f__SM23-39;g__2-02-FULL-45-22;s__2-02-FULL-45-22 sp001796285	99.93	0.98	GCA_001796285.1	d__Bacteria;p__Verrucomicrobiota_A;c__Chlamydiia;o__Parachlamydiales;f__SM23-39;g__2-02-FULL-45-22;s__2-02-FULL-45-22 sp001796285	99.93	0.98	d__Bacteria;p__Verrucomicrobiota_A;c__Chlamydiia;o__Parachlamydiales;f__SM23-39;g__;s__	ANI/Placement	topological placement and ANI have congruent species assignments	N/A	70.93	11	N/A	N/A
H024929	d__Bacteria;p__Verrucomicrobiota_A;c__Chlamydiia;o__Parachlamydiales;f__Ga0074140;g__2-02-FULL-49-12;s__2-02-FULL-49-12 sp001796315	GCA_001796315.1	95.0	d__Bacteria;p__Verrucomicrobiota_A;c__Chlamydiia;o__Parachlamydiales;f__Ga0074140;g__2-02-FULL-49-12;s__2-02-FULL-49-12 sp001796315	99.74	0.92	GCA_001796315.1	d__Bacteria;p__Verrucomicrobiota_A;c__Chlamydiia;o__Parachlamydiales;f__Ga0074140;g__2-02-FULL-49-12;s__2-02-FULL-49-12 sp001796315	99.74	0.92	d__Bacteria;p__Verrucomicrobiota_A;c__Chlamydiia;o__Parachlamydiales;f__Ga0074140;g__;s__	ANI/Placement	topological placement and ANI have congruent species assignments	N/A	81.92	11	N/A	N/A
H12278	d__Bacteria;p__Verrucomicrobiota_A;c__Chlamydiia;o__Parachlamydiales;f__SM23-39;g__O2-12-FULL-27-8;s__O2-12-FULL-27-8 sp001796155	GCA_001796155.1	95.0	d__Bacteria;p__Verrucomicrobiota_A;c__Chlamydiia;o__Parachlamydiales;f__SM23-39;g__O2-12-FULL-27-8;s__O2-12-FULL-27-8 sp001796155	100.0	0.97	GCA_001796155.1	d__Bacteria;p__Verrucomicrobiota_A;c__Chlamydiia;o__Parachlamydiales;f__SM23-39;g__O2-12-FULL-27-8;s__O2-12-FULL-27-8 sp001796155	100.0	0.97	d__Bacteria;p__Verrucomicrobiota_A;c__Chlamydiia;o__Parachlamydiales;f__SM23-39;g__;s__	ANI/Placement	topological placement and ANI have congruent species assignments	N/A	62.62	11	N/A	N/A
H124459	d__Bacteria;p__Verrucomicrobiota_A;c__Chlamydiia;o__Parachlamydiales;f__SM23-39;g__2-02-FULL-45-22;s__2-02-FULL-45-22 sp001796285	GCA_001796285.1	95.0	d__Bacteria;p__Verrucomicrobiota_A;c__Chlamydiia;o__Parachlamydiales;f__SM23-39;g__2-02-FULL-45-22;s__2-02-FULL-45-22 sp001796285	100.0	0.99	GCA_001796285.1	d__Bacteria;p__Verrucomicrobiota_A;c__Chlamydiia;o__Parachlamydiales;f__SM23-39;g__2-02-FULL-45-22;s__2-02-FULL-45-22 sp001796285	100.0	0.99	d__Bacteria;p__Verrucomicrobiota_A;c__Chlamydiia;o__Parachlamydiales;f__SM23-39;g__;s__	ANI/Placement	topological placement and ANI have congruent species assignments	N/A	85.91	11	N/A	N/A
H124911	d__Bacteria;p__Verrucomicrobiota_A;c__Chlamydiia;o__2-12-FULL-49-11;f__2-12-FULL-49-11;g__2-12-FULL-49-11;s__2-12-FULL-49-11 sp001794905	GCA_001794905.1	95.0	d__Bacteria;p__Verrucomicrobiota_A;c__Chlamydiia;o__2-12-FULL-49-11;f__2-12-FULL-49-11;g__2-12-FULL-49-11;s__2-12-FULL-49-11 sp001794905	100.0	0.98	GCA_001794905.1	d__Bacteria;p__Verrucomicrobiota_A;c__Chlamydiia;o__2-12-FULL-49-11;f__2-12-FULL-49-11;g__2-12-FULL-49-11;s__2-12-FULL-49-11 sp001794905	100.0	0.98	d__Bacteria;p__Verrucomicrobiota_A;c__Chlamydiia;o__;f__;g__;s__	ANI/Placement	topological placement and ANI have congruent species assignments	N/A	71.71	11	N/A	N/A
H124932	d__Bacteria;p__Verrucomicrobiota_A;c__Chlamydiia;o__Parachlamydiales;f__Ga0074140;g__2-02-FULL-49-12;s__2-02-FULL-49-12 sp001796315	GCA_001796315.1	95.0	d__Bacteria;p__Verrucomicrobiota_A;c__Chlamydiia;o__Parachlamydiales;f__Ga0074140;g__2-02-FULL-49-12;s__2-02-FULL-49-12 sp001796315	99.74	0.9	GCA_001796315.1	d__Bacteria;p__Verrucomicrobiota_A;c__Chlamydiia;o__Parachlamydiales;f__Ga0074140;g__2-02-FULL-49-12;s__2-02-FULL-49-12 sp001796315	99.74	0.9	d__Bacteria;p__Verrucomicrobiota_A;c__Chlamydiia;o__Parachlamydiales;f__Ga0074140;g__;s__	ANI/Placement	topological placement and ANI have congruent species assignments	N/A	81.11	11	N/A	N/A
H12499	d__Bacteria;p__Verrucomicrobiota_A;c__Chlamydiia;o__Parachlamydiales;f__SM23-39;g__O2-12-FULL-49-9;s__O2-12-FULL-49-9 sp001794935	GCA_001794935.1	95.0	d__Bacteria;p__Verrucomicrobiota_A;c__Chlamydiia;o__Parachlamydiales;f__SM23-39;g__O2-12-FULL-49-9;s__O2-12-FULL-49-9 sp001794935	100.0	0.99	GCA_001794935.1	d__Bacteria;p__Verrucomicrobiota_A;c__Chlamydiia;o__Parachlamydiales;f__SM23-39;g__O2-12-FULL-49-9;s__O2-12-FULL-49-9 sp001794935	100.0	0.99	d__Bacteria;p__Verrucomicrobiota_A;c__Chlamydiia;o__Parachlamydiales;f__SM23-39;g__;s__	ANI/Placement	topological placement and ANI have congruent species assignments	N/A	63.99	11	N/A	N/A
HSC3	d__Bacteria;p__Verrucomicrobiota_A;c__Chlamydiia;o__Parachlamydiales;f__Parachlamydiaceae;g__HS-T3;s__	N/A	N/A	N/A	N/A	N/A	GCF_000829755.1	d__Bacteria;p__Verrucomicrobiota_A;c__Chlamydiia;o__Parachlamydiales;f__Parachlamydiaceae;g__HS-T3;s__HS-T3 sp000829755	78.09	0.18	d__Bacteria;p__Verrucomicrobiota_A;c__Chlamydiia;o__Parachlamydiales;f__Parachlamydiaceae;g__;s__	Placement	taxonomic novelty determined using RED	N/A	90.36	11	0.940384	N/A
HST3	d__Bacteria;p__Verrucomicrobiota_A;c__Chlamydiia;o__Parachlamydiales;f__Parachlamydiaceae;g__HS-T3;s__HS-T3 sp000829755	GCF_000829755.1	95.0	d__Bacteria;p__Verrucomicrobiota_A;c__Chlamydiia;o__Parachlamydiales;f__Parachlamydiaceae;g__HS-T3;s__HS-T3 sp000829755	100.0	1.0	GCF_000829755.1	d__Bacteria;p__Verrucomicrobiota_A;c__Chlamydiia;o__Parachlamydiales;f__Parachlamydiaceae;g__HS-T3;s__HS-T3 sp000829755	100.0	1.0	d__Bacteria;p__Verrucomicrobiota_A;c__Chlamydiia;o__Parachlamydiales;f__Parachlamydiaceae;g__;s__	ANI/Placement	topological placement and ANI have congruent species assignments	N/A	91.05	11	N/A	N/A
ISOPI	d__Bacteria;p__Planctomycetota;c__Planctomycetes;o__Isosphaerales;f__Isosphaeraceae;g__Isosphaera;s__Isosphaera pallida	GCF_000186345.1	95.0	d__Bacteria;p__Planctomycetota;c__Planctomycetes;o__Isosphaerales;f__Isosphaeraceae;g__Isosphaera;s__Isosphaera pallida	100.0	1.0	GCF_000186345.1	d__Bacteria;p__Planctomycetota;c__Planctomycetes;o__Isosphaerales;f__Isosphaeraceae;g__Isosphaera;s__Isosphaera pallida	100.0	1.0	d__Bacteria;p__Planctomycetota;c__Planctomycetes;o__Isosphaerales;f__Isosphaeraceae;g__;s__	ANI/Placement	topological placement and ANI have congruent species assignments	N/A	88.97	11	N/A	N/A
K1000_chlam_1_prodigal	d__Bacteria;p__Verrucomicrobiota_A;c__Chlamydiia;o__Parachlamydiales;f__SM23-39;g__O2-12-FULL-27-8;s__	N/A	N/A	N/A	N/A	N/A	N/A	N/A	N/A	N/A	d__Bacteria;p__Verrucomicrobiota_A;c__Chlamydiia;o__Parachlamydiales;f__SM23-39;g__;s__	Placement	taxonomic novelty determined using RED	N/A	81.31	11	0.864356	N/A
K1000_chlam_2_prodigal	d__Bacteria;p__Verrucomicrobiota_A;c__Chlamydiia;o__Parachlamydiales;f__Ga0074140;g__SZUA-160;s__	N/A	N/A	N/A	N/A	N/A	GCA_003228815.1	d__Bacteria;p__Verrucomicrobiota_A;c__Chlamydiia;o__Parachlamydiales;f__Ga0074140;g__SZUA-160;s__SZUA-160 sp003228815	76.92	0.16	d__Bacteria;p__Verrucomicrobiota_A;c__Chlamydiia;o__Parachlamydiales;f__Ga0074140;g__;s__	Placement	taxonomic novelty determined using RED	N/A	72.12	11	0.879069	N/A
K1000_chlam_3_prodigal	d__Bacteria;p__Verrucomicrobiota_A;c__Chlamydiia;o__Parachlamydiales;f__Ga0074140;g__SZUA-160;s__	N/A	N/A	N/A	N/A	N/A	GCA_003228815.1	d__Bacteria;p__Verrucomicrobiota_A;c__Chlamydiia;o__Parachlamydiales;f__Ga0074140;g__SZUA-160;s__SZUA-160 sp003228815	78.15	0.4	d__Bacteria;p__Verrucomicrobiota_A;c__Chlamydiia;o__Parachlamydiales;f__Ga0074140;g__;s__	Placement	taxonomic novelty determined using RED	N/A	72.52	11	0.915662	N/A
K1000_chlam_4_prodigal	d__Bacteria;p__Verrucomicrobiota_A;c__Chlamydiia;o__Parachlamydiales;f__;g__;s__	N/A	N/A	N/A	N/A	N/A	N/A	N/A	N/A	N/A	d__Bacteria;p__Verrucomicrobiota_A;c__Chlamydiia;o__Parachlamydiales;f__;g__;s__	Placement	taxonomic classification fully defined by topology	N/A	45.6	11	0.640603	N/A
K1060_chlam_1_prodigal	d__Bacteria;p__Verrucomicrobiota_A;c__Chlamydiia;o__Parachlamydiales;f__SM23-39;g__O2-12-FULL-27-8;s__	N/A	N/A	N/A	N/A	N/A	GCA_001796155.1	d__Bacteria;p__Verrucomicrobiota_A;c__Chlamydiia;o__Parachlamydiales;f__SM23-39;g__O2-12-FULL-27-8;s__O2-12-FULL-27-8 sp001796155	75.85	0.19	d__Bacteria;p__Verrucomicrobiota_A;c__Chlamydiia;o__Parachlamydiales;f__SM23-39;g__;s__	Placement	taxonomic novelty determined using RED	N/A	83.17	11	0.859083	N/A
K1060_chlam_2_prodigal	d__Bacteria;p__Verrucomicrobiota_A;c__Chlamydiia;o__Parachlamydiales;f__Simkaniaceae;g__;s__	N/A	N/A	N/A	N/A	N/A	N/A	N/A	N/A	N/A	d__Bacteria;p__Verrucomicrobiota_A;c__Chlamydiia;o__Parachlamydiales;f__Simkaniaceae;g__;s__	Placement	taxonomic novelty determined using RED	N/A	84.84	11	0.821999	N/A
K1060_chlam_3_prodigal	d__Bacteria;p__Verrucomicrobiota_A;c__Chlamydiia;o__Parachlamydiales;f__SM23-39;g__O2-12-FULL-27-8;s__	N/A	N/A	N/A	N/A	N/A	N/A	N/A	N/A	N/A	d__Bacteria;p__Verrucomicrobiota_A;c__Chlamydiia;o__Parachlamydiales;f__SM23-39;g__;s__	Placement	taxonomic novelty determined using RED	N/A	59.62	11	0.85921	N/A
K1060_chlam_4_prodigal	d__Bacteria;p__Verrucomicrobiota_A;c__Chlamydiia;o__Parachlamydiales;f__SM23-39;g__O2-12-FULL-27-8;s__	N/A	N/A	N/A	N/A	N/A	N/A	N/A	N/A	N/A	d__Bacteria;p__Verrucomicrobiota_A;c__Chlamydiia;o__Parachlamydiales;f__SM23-39;g__;s__	Placement	taxonomic novelty determined using RED	N/A	50.52	11	0.864884	N/A
K1060_chlam_5_prodigal	d__Bacteria;p__Verrucomicrobiota_A;c__Chlamydiia;o__Parachlamydiales;f__SM23-39;g__;s__	N/A	N/A	N/A	N/A	N/A	GCA_001796155.1	d__Bacteria;p__Verrucomicrobiota_A;c__Chlamydiia;o__Parachlamydiales;f__SM23-39;g__O2-12-FULL-27-8;s__O2-12-FULL-27-8 sp001796155	75.53	0.19	d__Bacteria;p__Verrucomicrobiota_A;c__Chlamydiia;o__Parachlamydiales;f__SM23-39;g__;s__	Placement	taxonomic novelty determined using RED	N/A	83.77	11	0.850534	N/A
K9	d__Bacteria;p__Verrucomicrobiota_A;c__Chlamydiia;o__Parachlamydiales;f__Simkaniaceae;g__;s__	N/A	N/A	N/A	N/A	N/A	N/A	N/A	N/A	N/A	d__Bacteria;p__Verrucomicrobiota_A;c__Chlamydiia;o__Parachlamydiales;f__Simkaniaceae;g__;s__	Placement	taxonomic novelty determined using RED	N/A	86.75	11	0.816799	N/A
K940_chlam_1_prodigal	d__Bacteria;p__Verrucomicrobiota_A;c__Chlamydiia;o__Parachlamydiales;f__SM23-39;g__O2-12-FULL-27-8;s__	N/A	N/A	N/A	N/A	N/A	N/A	N/A	N/A	N/A	d__Bacteria;p__Verrucomicrobiota_A;c__Chlamydiia;o__Parachlamydiales;f__SM23-39;g__;s__	Placement	taxonomic novelty determined using RED	N/A	82.7	11	0.860175	N/A
K940_chlam_2_prodigal	d__Bacteria;p__Verrucomicrobiota_A;c__Chlamydiia;o__Parachlamydiales;f__Ga0074140;g__;s__	N/A	N/A	N/A	N/A	N/A	N/A	N/A	N/A	N/A	d__Bacteria;p__Verrucomicrobiota_A;c__Chlamydiia;o__Parachlamydiales;f__Ga0074140;g__;s__	Placement	taxonomic novelty determined using RED	N/A	77.64	11	0.807094	N/A
K940_chlam_3_prodigal	d__Bacteria;p__Verrucomicrobiota_A;c__Chlamydiia;o__Parachlamydiales;f__;g__;s__	N/A	N/A	N/A	N/A	N/A	N/A	N/A	N/A	N/A	d__Bacteria;p__Verrucomicrobiota_A;c__Chlamydiia;o__Parachlamydiales;f__;g__;s__	Placement	taxonomic classification fully defined by topology	N/A	83.65	11	0.685795	N/A
K940_chlam_4_prodigal	d__Bacteria;p__Verrucomicrobiota_A;c__Chlamydiia;o__Parachlamydiales;f__SM23-39;g__O2-12-FULL-27-8;s__	N/A	N/A	N/A	N/A	N/A	N/A	N/A	N/A	N/A	d__Bacteria;p__Verrucomicrobiota_A;c__Chlamydiia;o__Parachlamydiales;f__SM23-39;g__;s__	Placement	taxonomic novelty determined using RED	N/A	78.65	11	0.858782	N/A
K940_chlam_5_prodigal	d__Bacteria;p__Verrucomicrobiota_A;c__Chlamydiia;o__Parachlamydiales;f__SM23-39;g__O2-12-FULL-27-8;s__	N/A	N/A	N/A	N/A	N/A	N/A	N/A	N/A	N/A	d__Bacteria;p__Verrucomicrobiota_A;c__Chlamydiia;o__Parachlamydiales;f__SM23-39;g__;s__	Placement	taxonomic novelty determined using RED	N/A	83.29	11	0.860785	N/A
K940_chlam_6_prodigal	d__Bacteria;p__Verrucomicrobiota_A;c__Chlamydiia;o__Parachlamydiales;f__Ga0074140;g__SZUA-160;s__	N/A	N/A	N/A	N/A	N/A	GCA_003228815.1	d__Bacteria;p__Verrucomicrobiota_A;c__Chlamydiia;o__Parachlamydiales;f__Ga0074140;g__SZUA-160;s__SZUA-160 sp003228815	78.22	0.5	d__Bacteria;p__Verrucomicrobiota_A;c__Chlamydiia;o__Parachlamydiales;f__Ga0074140;g__;s__	Placement	taxonomic novelty determined using RED	N/A	74.13	11	0.914606	N/A
K940_chlam_7_prodigal	d__Bacteria;p__Verrucomicrobiota_A;c__Chlamydiia;o__Parachlamydiales;f__Waddliaceae;g__;s__	N/A	N/A	N/A	N/A	N/A	N/A	N/A	N/A	N/A	d__Bacteria;p__Verrucomicrobiota_A;c__Chlamydiia;o__Parachlamydiales;f__;g__;s__	Placement	taxonomic novelty determined using RED	N/A	88.47	11	0.811313	N/A
K940_chlam_8_prodigal	d__Bacteria;p__Verrucomicrobiota_A;c__Chlamydiia;o__Parachlamydiales;f__;g__;s__	N/A	N/A	N/A	N/A	N/A	N/A	N/A	N/A	N/A	d__Bacteria;p__Verrucomicrobiota_A;c__Chlamydiia;o__Parachlamydiales;f__;g__;s__	Placement	taxonomic novelty determined using RED	N/A	80.48	11	0.613615	N/A
K940_chlam_9_prodigal	d__Bacteria;p__Verrucomicrobiota_A;c__Chlamydiia;o__Chlamydiales;f__;g__;s__	N/A	N/A	N/A	N/A	N/A	N/A	N/A	N/A	N/A	d__Bacteria;p__Verrucomicrobiota_A;c__Chlamydiia;o__;f__;g__;s__	Placement	taxonomic novelty determined using RED	N/A	87.82	11	0.60028	N/A
KIRIGLY	d__Bacteria;p__Verrucomicrobiota;c__Kiritimatiellae;o__Kiritimatiellales;f__Kiritimatiellaceae;g__Kiritimatiella;s__Kiritimatiella glycovorans	GCF_001017655.1	95.0	d__Bacteria;p__Verrucomicrobiota;c__Kiritimatiellae;o__Kiritimatiellales;f__Kiritimatiellaceae;g__Kiritimatiella;s__Kiritimatiella glycovorans	100.0	1.0	GCF_001017655.1	d__Bacteria;p__Verrucomicrobiota;c__Kiritimatiellae;o__Kiritimatiellales;f__Kiritimatiellaceae;g__Kiritimatiella;s__Kiritimatiella glycovorans	100.0	1.0	d__Bacteria;p__Verrucomicrobiota;c__Kiritimatiellae;o__Kiritimatiellales;f__;g__;s__	ANI/Placement	topological placement and ANI have congruent species assignments	N/A	90.63	11	N/A	N/A
KR126_chlam_1_prodigal	d__Bacteria;p__Verrucomicrobiota_A;c__Chlamydiia;o__Parachlamydiales;f__Ga0074140;g__;s__	N/A	N/A	N/A	N/A	N/A	N/A	N/A	N/A	N/A	d__Bacteria;p__Verrucomicrobiota_A;c__Chlamydiia;o__Parachlamydiales;f__Ga0074140;g__;s__	Placement	taxonomic novelty determined using RED	N/A	88.23	11	0.852015	N/A
KR126_chlam_2_prodigal	d__Bacteria;p__Verrucomicrobiota_A;c__Chlamydiia;o__Chlamydiales;f__;g__;s__	N/A	N/A	N/A	N/A	N/A	N/A	N/A	N/A	N/A	d__Bacteria;p__Verrucomicrobiota_A;c__Chlamydiia;o__;f__;g__;s__	Placement	taxonomic novelty determined using RED	N/A	78.12	11	0.598342	N/A
KR126_chlam_3_prodigal	d__Bacteria;p__Verrucomicrobiota_A;c__Chlamydiia;o__Parachlamydiales;f__Ga0074140;g__SZUA-160;s__SZUA-160 sp003228815	GCA_003228815.1	95.0	d__Bacteria;p__Verrucomicrobiota_A;c__Chlamydiia;o__Parachlamydiales;f__Ga0074140;g__SZUA-160;s__SZUA-160 sp003228815	95.58	0.76	GCA_003228815.1	d__Bacteria;p__Verrucomicrobiota_A;c__Chlamydiia;o__Parachlamydiales;f__Ga0074140;g__SZUA-160;s__SZUA-160 sp003228815	95.58	0.76	d__Bacteria;p__Verrucomicrobiota_A;c__Chlamydiia;o__Parachlamydiales;f__Ga0074140;g__;s__	ANI/Placement	topological placement and ANI have congruent species assignments	N/A	81.25	11	N/A	N/A
KR126_chlam_4_prodigal	d__Bacteria;p__Verrucomicrobiota_A;c__Chlamydiia;o__Parachlamydiales;f__SM23-39;g__O2-12-FULL-27-8;s__	N/A	N/A	N/A	N/A	N/A	N/A	N/A	N/A	N/A	d__Bacteria;p__Verrucomicrobiota_A;c__Chlamydiia;o__Parachlamydiales;f__SM23-39;g__;s__	Placement	taxonomic novelty determined using RED	N/A	84.33	11	0.860165	N/A
KR126_chlam_5_prodigal	d__Bacteria;p__Verrucomicrobiota_A;c__Chlamydiia;o__Parachlamydiales;f__SM23-39;g__O2-12-FULL-27-8;s__	N/A	N/A	N/A	N/A	N/A	N/A	N/A	N/A	N/A	d__Bacteria;p__Verrucomicrobiota_A;c__Chlamydiia;o__Parachlamydiales;f__SM23-39;g__;s__	Placement	taxonomic novelty determined using RED	N/A	81.69	11	0.859991	N/A
KR126_chlam_6_prodigal	d__Bacteria;p__Verrucomicrobiota_A;c__Chlamydiia;o__Parachlamydiales;f__SM23-39;g__;s__	N/A	N/A	N/A	N/A	N/A	N/A	N/A	N/A	N/A	d__Bacteria;p__Verrucomicrobiota_A;c__Chlamydiia;o__Parachlamydiales;f__SM23-39;g__;s__	Placement	taxonomic novelty determined using RED	N/A	80.34	11	0.852614	N/A
L01287	d__Bacteria;p__Verrucomicrobiota_A;c__Chlamydiia;o__Parachlamydiales;f__SM23-39;g__O2-12-FULL-27-8;s__O2-12-FULL-27-8 sp001796155	GCA_001796155.1	95.0	d__Bacteria;p__Verrucomicrobiota_A;c__Chlamydiia;o__Parachlamydiales;f__SM23-39;g__O2-12-FULL-27-8;s__O2-12-FULL-27-8 sp001796155	98.34	0.7	GCA_001796155.1	d__Bacteria;p__Verrucomicrobiota_A;c__Chlamydiia;o__Parachlamydiales;f__SM23-39;g__O2-12-FULL-27-8;s__O2-12-FULL-27-8 sp001796155	98.34	0.7	d__Bacteria;p__Verrucomicrobiota_A;c__Chlamydiia;o__Parachlamydiales;f__SM23-39;g__;s__	ANI/Placement	topological placement and ANI have congruent species assignments	N/A	51.47	11	N/A	N/A
L014452	d__Bacteria;p__Verrucomicrobiota_A;c__Chlamydiia;o__Parachlamydiales;f__SM23-39;g__2-02-FULL-45-22;s__2-02-FULL-45-22 sp001796285	GCA_001796285.1	95.0	d__Bacteria;p__Verrucomicrobiota_A;c__Chlamydiia;o__Parachlamydiales;f__SM23-39;g__2-02-FULL-45-22;s__2-02-FULL-45-22 sp001796285	100.0	0.99	GCA_001796285.1	d__Bacteria;p__Verrucomicrobiota_A;c__Chlamydiia;o__Parachlamydiales;f__SM23-39;g__2-02-FULL-45-22;s__2-02-FULL-45-22 sp001796285	100.0	0.99	d__Bacteria;p__Verrucomicrobiota_A;c__Chlamydiia;o__Parachlamydiales;f__SM23-39;g__;s__	ANI/Placement	topological placement and ANI have congruent species assignments	N/A	85.91	11	N/A	N/A
L024522	d__Bacteria;p__Verrucomicrobiota_A;c__Chlamydiia;o__Parachlamydiales;f__SM23-39;g__2-02-FULL-45-22;s__2-02-FULL-45-22 sp001796285	GCA_001796285.1	95.0	d__Bacteria;p__Verrucomicrobiota_A;c__Chlamydiia;o__Parachlamydiales;f__SM23-39;g__2-02-FULL-45-22;s__2-02-FULL-45-22 sp001796285	100.0	0.98	GCA_001796285.1	d__Bacteria;p__Verrucomicrobiota_A;c__Chlamydiia;o__Parachlamydiales;f__SM23-39;g__2-02-FULL-45-22;s__2-02-FULL-45-22 sp001796285	100.0	0.98	d__Bacteria;p__Verrucomicrobiota_A;c__Chlamydiia;o__Parachlamydiales;f__SM23-39;g__;s__	ANI/Placement	topological placement and ANI have congruent species assignments	N/A	85.91	11	N/A	N/A
L024912	d__Bacteria;p__Verrucomicrobiota_A;c__Chlamydiia;o__Parachlamydiales;f__Ga0074140;g__2-02-FULL-49-12;s__2-02-FULL-49-12 sp001796315	GCA_001796315.1	95.0	d__Bacteria;p__Verrucomicrobiota_A;c__Chlamydiia;o__Parachlamydiales;f__Ga0074140;g__2-02-FULL-49-12;s__2-02-FULL-49-12 sp001796315	99.72	0.92	GCA_001796315.1	d__Bacteria;p__Verrucomicrobiota_A;c__Chlamydiia;o__Parachlamydiales;f__Ga0074140;g__2-02-FULL-49-12;s__2-02-FULL-49-12 sp001796315	99.72	0.92	d__Bacteria;p__Verrucomicrobiota_A;c__Chlamydiia;o__Parachlamydiales;f__Ga0074140;g__;s__	ANI/Placement	topological placement and ANI have congruent species assignments	N/A	84.17	11	N/A	N/A
L124520	d__Bacteria;p__Verrucomicrobiota_A;c__Chlamydiia;o__Parachlamydiales;f__SM23-39;g__2-02-FULL-45-22;s__2-02-FULL-45-22 sp001796285	GCA_001796285.1	95.0	d__Bacteria;p__Verrucomicrobiota_A;c__Chlamydiia;o__Parachlamydiales;f__SM23-39;g__2-02-FULL-45-22;s__2-02-FULL-45-22 sp001796285	100.0	1.0	GCA_001796285.1	d__Bacteria;p__Verrucomicrobiota_A;c__Chlamydiia;o__Parachlamydiales;f__SM23-39;g__2-02-FULL-45-22;s__2-02-FULL-45-22 sp001796285	100.0	1.0	d__Bacteria;p__Verrucomicrobiota_A;c__Chlamydiia;o__Parachlamydiales;f__SM23-39;g__;s__	ANI/Placement	topological placement and ANI have congruent species assignments	N/A	85.91	11	N/A	N/A
L124912	d__Bacteria;p__Verrucomicrobiota_A;c__Chlamydiia;o__Parachlamydiales;f__Ga0074140;g__2-02-FULL-49-12;s__2-02-FULL-49-12 sp001796315	GCA_001796315.1	95.0	d__Bacteria;p__Verrucomicrobiota_A;c__Chlamydiia;o__Parachlamydiales;f__Ga0074140;g__2-02-FULL-49-12;s__2-02-FULL-49-12 sp001796315	100.0	0.99	GCA_001796315.1	d__Bacteria;p__Verrucomicrobiota_A;c__Chlamydiia;o__Parachlamydiales;f__Ga0074140;g__2-02-FULL-49-12;s__2-02-FULL-49-12 sp001796315	100.0	0.99	d__Bacteria;p__Verrucomicrobiota_A;c__Chlamydiia;o__Parachlamydiales;f__Ga0074140;g__;s__	ANI/Placement	topological placement and ANI have congruent species assignments	N/A	83.19	11	N/A	N/A
LETAR	d__Bacteria;p__Verrucomicrobiota;c__Lentisphaeria;o__Lentisphaerales;f__Lentisphaeraceae;g__Lentisphaera;s__Lentisphaera araneosa	GCF_000170755.1	95.0	d__Bacteria;p__Verrucomicrobiota;c__Lentisphaeria;o__Lentisphaerales;f__Lentisphaeraceae;g__Lentisphaera;s__Lentisphaera araneosa	100.0	1.0	GCF_000170755.1	d__Bacteria;p__Verrucomicrobiota;c__Lentisphaeria;o__Lentisphaerales;f__Lentisphaeraceae;g__Lentisphaera;s__Lentisphaera araneosa	100.0	1.0	d__Bacteria;p__Verrucomicrobiota;c__Lentisphaeria;o__;f__;g__;s__	ANI/Placement	topological placement and ANI have congruent species assignments	N/A	90.91	11	N/A	N/A
ME6450DRAFT	d__Bacteria;p__Verrucomicrobiota_A;c__Chlamydiia;o__Parachlamydiales;f__Parachlamydiaceae;g__;s__	N/A	N/A	N/A	N/A	N/A	N/A	N/A	N/A	N/A	d__Bacteria;p__Verrucomicrobiota_A;c__Chlamydiia;o__Parachlamydiales;f__Parachlamydiaceae;g__;s__	Placement	taxonomic classification fully defined by topology	N/A	57.0	11	0.775398	N/A
METI4	d__Bacteria;p__Verrucomicrobiota;c__Verrucomicrobiae;o__Methylacidiphilales;f__Methylacidiphilaceae;g__Methylacidiphilum;s__Methylacidiphilum infernorum	GCF_000019665.1	95.0	d__Bacteria;p__Verrucomicrobiota;c__Verrucomicrobiae;o__Methylacidiphilales;f__Methylacidiphilaceae;g__Methylacidiphilum;s__Methylacidiphilum infernorum	100.0	1.0	GCF_000019665.1	d__Bacteria;p__Verrucomicrobiota;c__Verrucomicrobiae;o__Methylacidiphilales;f__Methylacidiphilaceae;g__Methylacidiphilum;s__Methylacidiphilum infernorum	100.0	1.0	d__Bacteria;p__Verrucomicrobiota;c__Verrucomicrobiae;o__Methylacidiphilales;f__Methylacidiphilaceae;g__Methylacidiphilum;s__	ANI/Placement	topological placement and ANI have congruent species assignments	GCF_000953475.1, s__Methylacidiphilum fumariolicum, 95.0, 76.95, 0.16; GCF_000817245.1, s__Methylacidiphilum kamchatkense, 95.0, 76.78, 0.2	89.37	11	N/A	N/A
OEW1	d__Bacteria;p__Verrucomicrobiota_A;c__Chlamydiia;o__Parachlamydiales;f__Parachlamydiaceae;g__Parachlamydia;s__Parachlamydia acanthamoebae	GCF_000875975.1	95.0	d__Bacteria;p__Verrucomicrobiota_A;c__Chlamydiia;o__Parachlamydiales;f__Parachlamydiaceae;g__Parachlamydia;s__Parachlamydia acanthamoebae	99.48	0.89	GCF_000875975.1	d__Bacteria;p__Verrucomicrobiota_A;c__Chlamydiia;o__Parachlamydiales;f__Parachlamydiaceae;g__Parachlamydia;s__Parachlamydia acanthamoebae	99.48	0.89	d__Bacteria;p__Verrucomicrobiota_A;c__Chlamydiia;o__Parachlamydiales;f__Parachlamydiaceae;g__Parachlamydia;s__	ANI/Placement	topological placement and ANI have congruent species assignments	GCA_002786175.1, s__Parachlamydia sp002786175, 95.0, 77.3, 0.12	86.98	11	N/A	N/A
OPITAV	d__Bacteria;p__Verrucomicrobiota;c__Verrucomicrobiae;o__Opitutales;f__Opitutaceae;g__Geminisphaera;s__Geminisphaera sp000242935	GCF_000242935.2	95.0	d__Bacteria;p__Verrucomicrobiota;c__Verrucomicrobiae;o__Opitutales;f__Opitutaceae;g__Geminisphaera;s__Geminisphaera sp000242935	100.0	1.0	GCF_000242935.2	d__Bacteria;p__Verrucomicrobiota;c__Verrucomicrobiae;o__Opitutales;f__Opitutaceae;g__Geminisphaera;s__Geminisphaera sp000242935	100.0	1.0	d__Bacteria;p__Verrucomicrobiota;c__Verrucomicrobiae;o__Opitutales;f__Opitutaceae;g__Geminisphaera;s__	ANI/Placement	topological placement and ANI have congruent species assignments	GCF_000171235.2, s__Geminisphaera colitermitum, 95.0, 81.77, 0.49	89.88	11	N/A	N/A
OPITP	d__Bacteria;p__Verrucomicrobiota;c__Verrucomicrobiae;o__Opitutales;f__Opitutaceae;g__Opitutus;s__Opitutus terrae	GCF_000019965.1	95.0	d__Bacteria;p__Verrucomicrobiota;c__Verrucomicrobiae;o__Opitutales;f__Opitutaceae;g__Opitutus;s__Opitutus terrae	100.0	1.0	GCF_000019965.1	d__Bacteria;p__Verrucomicrobiota;c__Verrucomicrobiae;o__Opitutales;f__Opitutaceae;g__Opitutus;s__Opitutus terrae	100.0	1.0	d__Bacteria;p__Verrucomicrobiota;c__Verrucomicrobiae;o__Opitutales;f__Opitutaceae;g__Opitutus;s__	ANI/Placement	topological placement and ANI have congruent species assignments	GCF_003054705.1, s__Opitutus sp003054705, 95.0, 78.17, 0.24; GCA_002288455.1, s__Opitutus sp002288455, 95.0, 77.82, 0.25; GCA_002304435.1, s__Opitutus sp002304435, 95.0, 77.2, 0.19	89.35	11	N/A	N/A
PARAV	d__Bacteria;p__Verrucomicrobiota_A;c__Chlamydiia;o__Parachlamydiales;f__Parachlamydiaceae;g__Parachlamydia;s__Parachlamydia acanthamoebae	GCF_000875975.1	95.0	d__Bacteria;p__Verrucomicrobiota_A;c__Chlamydiia;o__Parachlamydiales;f__Parachlamydiaceae;g__Parachlamydia;s__Parachlamydia acanthamoebae	99.51	0.96	GCF_000875975.1	d__Bacteria;p__Verrucomicrobiota_A;c__Chlamydiia;o__Parachlamydiales;f__Parachlamydiaceae;g__Parachlamydia;s__Parachlamydia acanthamoebae	99.51	0.96	d__Bacteria;p__Verrucomicrobiota_A;c__Chlamydiia;o__Parachlamydiales;f__Parachlamydiaceae;g__Parachlamydia;s__	ANI/Placement	topological placement and ANI have congruent species assignments	GCA_002786175.1, s__Parachlamydia sp002786175, 95.0, 77.46, 0.12	89.48	11	N/A	N/A
PARI007YTK11	d__Bacteria;p__Verrucomicrobiota_A;c__Chlamydiia;o__;f__;g__;s__	N/A	N/A	N/A	N/A	N/A	N/A	N/A	N/A	N/A	d__Bacteria;;c__;o__;f__;g__;s__	Placement	taxonomic novelty determined using RED	N/A	72.1	11	0.468338	N/A
PARI76ST10	d__Bacteria;p__Verrucomicrobiota_A;c__Chlamydiia;o__;f__;g__;s__	N/A	N/A	N/A	N/A	N/A	N/A	N/A	N/A	N/A	d__Bacteria;;c__;o__;f__;g__;s__	Placement	taxonomic novelty determined using RED	N/A	70.26	11	0.47082	N/A
PARIHat2	d__Bacteria;p__Verrucomicrobiota_A;c__Chlamydiia;o__;f__;g__;s__	N/A	N/A	N/A	N/A	N/A	N/A	N/A	N/A	N/A	d__Bacteria;;c__;o__;f__;g__;s__	Placement	taxonomic novelty determined using RED	N/A	67.92	11	0.470122	N/A
PARUW	d__Bacteria;p__Verrucomicrobiota_A;c__Chlamydiia;o__Parachlamydiales;f__Parachlamydiaceae;g__Protochlamydia;s__Protochlamydia amoebophila	GCF_000011565.1	95.0	d__Bacteria;p__Verrucomicrobiota_A;c__Chlamydiia;o__Parachlamydiales;f__Parachlamydiaceae;g__Protochlamydia;s__Protochlamydia amoebophila	100.0	1.0	GCF_000011565.1	d__Bacteria;p__Verrucomicrobiota_A;c__Chlamydiia;o__Parachlamydiales;f__Parachlamydiaceae;g__Protochlamydia;s__Protochlamydia amoebophila	100.0	1.0	d__Bacteria;p__Verrucomicrobiota_A;c__Chlamydiia;o__Parachlamydiales;f__Parachlamydiaceae;g__Protochlamydia;s__	ANI/Placement	topological placement and ANI have congruent species assignments	GCF_001499655.1, s__Protochlamydia naegleriophila, 95.0, 78.27, 0.14; GCF_001545115.1, s__Protochlamydia sp001545115, 95.0, 77.63, 0.09	89.56	11	N/A	N/A
PHYMF	d__Bacteria;p__Planctomycetota;c__Phycisphaerae;o__Phycisphaerales;f__Phycisphaeraceae;g__Phycisphaera;s__Phycisphaera mikurensis	GCF_000284115.1	95.0	d__Bacteria;p__Planctomycetota;c__Phycisphaerae;o__Phycisphaerales;f__Phycisphaeraceae;g__Phycisphaera;s__Phycisphaera mikurensis	100.0	1.0	GCF_000284115.1	d__Bacteria;p__Planctomycetota;c__Phycisphaerae;o__Phycisphaerales;f__Phycisphaeraceae;g__Phycisphaera;s__Phycisphaera mikurensis	100.0	1.0	d__Bacteria;p__Planctomycetota;c__Phycisphaerae;o__Phycisphaerales;f__Phycisphaeraceae;g__;s__	ANI/Placement	topological placement and ANI have congruent species assignments	N/A	88.87	11	N/A	N/A
PIRSD	d__Bacteria;p__Planctomycetota;c__Planctomycetes;o__Pirellulales;f__Pirellulaceae;g__Pirellula;s__Pirellula staleyi	GCF_000025185.1	95.0	d__Bacteria;p__Planctomycetota;c__Planctomycetes;o__Pirellulales;f__Pirellulaceae;g__Pirellula;s__Pirellula staleyi	100.0	1.0	GCF_000025185.1	d__Bacteria;p__Planctomycetota;c__Planctomycetes;o__Pirellulales;f__Pirellulaceae;g__Pirellula;s__Pirellula staleyi	100.0	1.0	d__Bacteria;p__Planctomycetota;c__Planctomycetes;o__Pirellulales;f__Pirellulaceae;g__;s__	ANI/Placement	topological placement and ANI have congruent species assignments	N/A	89.03	11	N/A	N/A
PLABD	d__Bacteria;p__Planctomycetota;c__Planctomycetes;o__Planctomycetales;f__Planctomycetaceae;g__Rubinisphaera;s__Rubinisphaera brasiliensis	GCF_000165715.2	95.0	d__Bacteria;p__Planctomycetota;c__Planctomycetes;o__Planctomycetales;f__Planctomycetaceae;g__Rubinisphaera;s__Rubinisphaera brasiliensis	100.0	1.0	GCF_000165715.2	d__Bacteria;p__Planctomycetota;c__Planctomycetes;o__Planctomycetales;f__Planctomycetaceae;g__Rubinisphaera;s__Rubinisphaera brasiliensis	100.0	1.0	d__Bacteria;p__Planctomycetota;c__Planctomycetes;o__Planctomycetales;f__Planctomycetaceae;g__;s__	ANI/Placement	topological placement and ANI have congruent species assignments	N/A	91.07	11	N/A	N/A
PLAL2	d__Bacteria;p__Planctomycetota;c__Planctomycetes;o__Planctomycetales;f__Planctomycetaceae;g__Planctopirus;s__Planctopirus limnophila	GCF_000092105.1	95.0	d__Bacteria;p__Planctomycetota;c__Planctomycetes;o__Planctomycetales;f__Planctomycetaceae;g__Planctopirus;s__Planctopirus limnophila	100.0	1.0	GCF_000092105.1	d__Bacteria;p__Planctomycetota;c__Planctomycetes;o__Planctomycetales;f__Planctomycetaceae;g__Planctopirus;s__Planctopirus limnophila	100.0	1.0	d__Bacteria;p__Planctomycetota;c__Planctomycetes;o__Planctomycetales;f__Planctomycetaceae;g__Planctopirus;s__	ANI/Placement	topological placement and ANI have congruent species assignments	GCF_001707835.1, s__Planctopirus hydrillae, 95.0, 92.4, 0.9	91.03	11	N/A	N/A
PROGREC2	d__Bacteria;p__Verrucomicrobiota_A;c__Chlamydiia;o__Parachlamydiales;f__Parachlamydiaceae;g__Protochlamydia;s__Protochlamydia sp001545115	GCF_001545115.1	95.0	d__Bacteria;p__Verrucomicrobiota_A;c__Chlamydiia;o__Parachlamydiales;f__Parachlamydiaceae;g__Protochlamydia;s__Protochlamydia sp001545115	100.0	1.0	GCF_001545115.1	d__Bacteria;p__Verrucomicrobiota_A;c__Chlamydiia;o__Parachlamydiales;f__Parachlamydiaceae;g__Protochlamydia;s__Protochlamydia sp001545115	100.0	1.0	d__Bacteria;p__Verrucomicrobiota_A;c__Chlamydiia;o__Parachlamydiales;f__Parachlamydiaceae;g__Protochlamydia;s__	ANI/Placement	topological placement and ANI have congruent species assignments	GCF_001499655.1, s__Protochlamydia naegleriophila, 95.0, 77.77, 0.13; GCF_000011565.1, s__Protochlamydia amoebophila, 95.0, 77.63, 0.09	89.09	11	N/A	N/A
ProNeg	d__Bacteria;p__Verrucomicrobiota_A;c__Chlamydiia;o__Parachlamydiales;f__Parachlamydiaceae;g__Protochlamydia;s__Protochlamydia naegleriophila	GCF_001499655.1	95.0	d__Bacteria;p__Verrucomicrobiota_A;c__Chlamydiia;o__Parachlamydiales;f__Parachlamydiaceae;g__Protochlamydia;s__Protochlamydia naegleriophila	100.0	1.0	GCF_001499655.1	d__Bacteria;p__Verrucomicrobiota_A;c__Chlamydiia;o__Parachlamydiales;f__Parachlamydiaceae;g__Protochlamydia;s__Protochlamydia naegleriophila	100.0	1.0	d__Bacteria;p__Verrucomicrobiota_A;c__Chlamydiia;o__Parachlamydiales;f__Parachlamydiaceae;g__Protochlamydia;s__	ANI/Placement	topological placement and ANI have congruent species assignments	GCF_000011565.1, s__Protochlamydia amoebophila, 95.0, 78.27, 0.14; GCF_001545115.1, s__Protochlamydia sp001545115, 95.0, 77.77, 0.13	91.31	11	N/A	N/A
PRONEGDIA	d__Bacteria;p__Verrucomicrobiota_A;c__Chlamydiia;o__Parachlamydiales;f__Parachlamydiaceae;g__Protochlamydia;s__Protochlamydia naegleriophila	GCF_001499655.1	95.0	d__Bacteria;p__Verrucomicrobiota_A;c__Chlamydiia;o__Parachlamydiales;f__Parachlamydiaceae;g__Protochlamydia;s__Protochlamydia naegleriophila	99.09	0.96	GCF_001499655.1	d__Bacteria;p__Verrucomicrobiota_A;c__Chlamydiia;o__Parachlamydiales;f__Parachlamydiaceae;g__Protochlamydia;s__Protochlamydia naegleriophila	99.09	0.96	d__Bacteria;p__Verrucomicrobiota_A;c__Chlamydiia;o__Parachlamydiales;f__Parachlamydiaceae;g__Protochlamydia;s__	ANI/Placement	topological placement and ANI have congruent species assignments	GCF_000011565.1, s__Protochlamydia amoebophila, 95.0, 78.0, 0.14; GCF_001545115.1, s__Protochlamydia sp001545115, 95.0, 77.99, 0.15	91.29	11	N/A	N/A
PROPHO	d__Bacteria;p__Verrucomicrobiota_A;c__Chlamydiia;o__Parachlamydiales;f__Parachlamydiaceae;g__Parachlamydia;s__Parachlamydia sp002786175	GCA_002786175.1	95.0	d__Bacteria;p__Verrucomicrobiota_A;c__Chlamydiia;o__Parachlamydiales;f__Parachlamydiaceae;g__Parachlamydia;s__Parachlamydia sp002786175	100.0	1.0	GCA_002786175.1	d__Bacteria;p__Verrucomicrobiota_A;c__Chlamydiia;o__Parachlamydiales;f__Parachlamydiaceae;g__Parachlamydia;s__Parachlamydia sp002786175	100.0	1.0	d__Bacteria;p__Verrucomicrobiota_A;c__Chlamydiia;o__Parachlamydiales;f__Parachlamydiaceae;g__Parachlamydia;s__	ANI/Placement	topological placement and ANI have congruent species assignments	GCF_000875975.1, s__Parachlamydia acanthamoebae, 95.0, 77.17, 0.13	90.5	11	N/A	N/A
Rhab	d__Bacteria;p__Verrucomicrobiota_A;c__Chlamydiia;o__Parachlamydiales;f__Ga0074140;g__PSRO01;s__	N/A	N/A	N/A	N/A	N/A	GCA_003176115.1	d__Bacteria;p__Verrucomicrobiota_A;c__Chlamydiia;o__Parachlamydiales;f__Ga0074140;g__PSRO01;s__PSRO01 sp003176115	87.06	0.85	d__Bacteria;p__Verrucomicrobiota_A;c__Chlamydiia;o__Parachlamydiales;f__Ga0074140;g__;s__	Placement	taxonomic novelty determined using RED	N/A	86.29	11	0.968657	N/A
RHABDOW815	d__Bacteria;p__Verrucomicrobiota_A;c__Chlamydiia;o__Parachlamydiales;f__Ga0074140;g__PSRO01;s__	N/A	N/A	N/A	N/A	N/A	GCA_003176115.1	d__Bacteria;p__Verrucomicrobiota_A;c__Chlamydiia;o__Parachlamydiales;f__Ga0074140;g__PSRO01;s__PSRO01 sp003176115	87.64	0.75	d__Bacteria;p__Verrucomicrobiota_A;c__Chlamydiia;o__Parachlamydiales;f__Ga0074140;g__;s__	Placement	taxonomic novelty determined using RED	N/A	86.27	11	0.971062	N/A
RhabHel	d__Bacteria;p__Verrucomicrobiota_A;c__Chlamydiia;o__Parachlamydiales;f__Ga0074140;g__PSRO01;s__	N/A	N/A	N/A	N/A	N/A	GCA_003176115.1	d__Bacteria;p__Verrucomicrobiota_A;c__Chlamydiia;o__Parachlamydiales;f__Ga0074140;g__PSRO01;s__PSRO01 sp003176115	89.48	0.91	d__Bacteria;p__Verrucomicrobiota_A;c__Chlamydiia;o__Parachlamydiales;f__Ga0074140;g__;s__	Placement	taxonomic novelty determined using RED	N/A	87.4	11	0.976779	N/A
RHOBA	d__Bacteria;p__Planctomycetota;c__Planctomycetes;o__Pirellulales;f__Pirellulaceae;g__Rhodopirellula;s__Rhodopirellula baltica	GCF_000196115.1	95.0	d__Bacteria;p__Planctomycetota;c__Planctomycetes;o__Pirellulales;f__Pirellulaceae;g__Rhodopirellula;s__Rhodopirellula baltica	100.0	1.0	GCF_000196115.1	d__Bacteria;p__Planctomycetota;c__Planctomycetes;o__Pirellulales;f__Pirellulaceae;g__Rhodopirellula;s__Rhodopirellula baltica	100.0	1.0	d__Bacteria;p__Planctomycetota;c__Planctomycetes;o__Pirellulales;f__Pirellulaceae;g__Rhodopirellula;s__	ANI/Placement	topological placement and ANI have congruent species assignments	GCF_000338295.1, s__Rhodopirellula europaea, 95.0, 88.87, 0.83; GCF_002727185.1, s__Rhodopirellula bahusiensis, 95.0, 84.62, 0.74; GCF_001027925.1, s__Rhodopirellula islandica, 95.0, 83.21, 0.67; GCF_000346425.1, s__Rhodopirellula sp000346425, 95.0, 77.86, 0.13; GCF_000346505.1, s__Rhodopirellula sallentina, 95.0, 77.25, 0.12	89.21	11	N/A	N/A
Rubis	d__Bacteria;p__Verrucomicrobiota_A;c__Chlamydiia;o__Parachlamydiales;f__Parachlamydiaceae;g__Rubidus;s__Rubidus massiliensis	GCA_000756735.1	95.0	d__Bacteria;p__Verrucomicrobiota_A;c__Chlamydiia;o__Parachlamydiales;f__Parachlamydiaceae;g__Rubidus;s__Rubidus massiliensis	100.0	1.0	GCA_000756735.1	d__Bacteria;p__Verrucomicrobiota_A;c__Chlamydiia;o__Parachlamydiales;f__Parachlamydiaceae;g__Rubidus;s__Rubidus massiliensis	100.0	1.0	d__Bacteria;p__Verrucomicrobiota_A;c__Chlamydiia;o__Parachlamydiales;f__Parachlamydiaceae;g__;s__	ANI/Placement	topological placement and ANI have congruent species assignments	N/A	90.52	11	N/A	N/A
S13	d__Bacteria;p__Verrucomicrobiota_A;c__Chlamydiia;o__Parachlamydiales;f__Parachlamydiaceae;g__Neochlamydia;s__Neochlamydia sp000813665	GCF_000813665.1	95.0	d__Bacteria;p__Verrucomicrobiota_A;c__Chlamydiia;o__Parachlamydiales;f__Parachlamydiaceae;g__Neochlamydia;s__Neochlamydia sp000813665	96.57	0.86	GCF_000813665.1	d__Bacteria;p__Verrucomicrobiota_A;c__Chlamydiia;o__Parachlamydiales;f__Parachlamydiaceae;g__Neochlamydia;s__Neochlamydia sp000813665	96.57	0.86	d__Bacteria;p__Verrucomicrobiota_A;c__Chlamydiia;o__Parachlamydiales;f__Parachlamydiaceae;g__Neochlamydia;s__	ANI/Placement	topological placement and ANI have congruent species assignments	GCA_001897225.1, s__Neochlamydia sp001897225, 95.0, 77.06, 0.1	88.85	11	N/A	N/A
SIMEPI	d__Bacteria;p__Verrucomicrobiota_A;c__Chlamydiia;o__Parachlamydiales;f__;g__;s__	N/A	N/A	N/A	N/A	N/A	N/A	N/A	N/A	N/A	d__Bacteria;p__Verrucomicrobiota_A;c__Chlamydiia;o__Parachlamydiales;f__;g__;s__	Placement	taxonomic novelty determined using RED	N/A	54.33	11	0.650016	Genome has more than 23.3% of markers with multiple hits
SIMNZ	d__Bacteria;p__Verrucomicrobiota_A;c__Chlamydiia;o__Parachlamydiales;f__Simkaniaceae;g__Simkania;s__Simkania negevensis	GCF_000237205.1	95.0	d__Bacteria;p__Verrucomicrobiota_A;c__Chlamydiia;o__Parachlamydiales;f__Simkaniaceae;g__Simkania;s__Simkania negevensis	100.0	1.0	GCF_000237205.1	d__Bacteria;p__Verrucomicrobiota_A;c__Chlamydiia;o__Parachlamydiales;f__Simkaniaceae;g__Simkania;s__Simkania negevensis	100.0	1.0	d__Bacteria;p__Verrucomicrobiota_A;c__Chlamydiia;o__Parachlamydiales;f__Simkaniaceae;g__;s__	ANI/Placement	topological placement and ANI have congruent species assignments	N/A	88.89	11	N/A	N/A
SINAD	d__Bacteria;p__Planctomycetota;c__Planctomycetes;o__Isosphaerales;f__Isosphaeraceae;g__Singulisphaera;s__Singulisphaera acidiphila	GCF_000242455.2	95.0	d__Bacteria;p__Planctomycetota;c__Planctomycetes;o__Isosphaerales;f__Isosphaeraceae;g__Singulisphaera;s__Singulisphaera acidiphila	100.0	1.0	GCF_000242455.2	d__Bacteria;p__Planctomycetota;c__Planctomycetes;o__Isosphaerales;f__Isosphaeraceae;g__Singulisphaera;s__Singulisphaera acidiphila	100.0	1.0	d__Bacteria;p__Planctomycetota;c__Planctomycetes;o__Isosphaerales;f__Isosphaeraceae;g__Singulisphaera;s__	ANI/Placement	topological placement and ANI have congruent species assignments	GCF_900129635.1, s__Singulisphaera sp900129635, 95.0, 85.96, 0.74	88.65	11	N/A	N/A
SM2339	d__Bacteria;p__Verrucomicrobiota_A;c__Chlamydiia;o__Parachlamydiales;f__SM23-39;g__SM23-39;s__SM23-39 sp001303765	GCA_001303765.1	95.0	d__Bacteria;p__Verrucomicrobiota_A;c__Chlamydiia;o__Parachlamydiales;f__SM23-39;g__SM23-39;s__SM23-39 sp001303765	100.0	0.99	GCA_001303765.1	d__Bacteria;p__Verrucomicrobiota_A;c__Chlamydiia;o__Parachlamydiales;f__SM23-39;g__SM23-39;s__SM23-39 sp001303765	100.0	0.99	d__Bacteria;p__Verrucomicrobiota_A;c__Chlamydiia;o__Parachlamydiales;f__SM23-39;g__;s__	ANI/Placement	topological placement and ANI have congruent species assignments	N/A	80.91	11	N/A	N/A
SYNMED	d__Bacteria;p__Verrucomicrobiota_A;c__Chlamydiia;o__Parachlamydiales;f__Simkaniaceae;g__;s__	N/A	N/A	N/A	N/A	N/A	N/A	N/A	N/A	N/A	d__Bacteria;p__Verrucomicrobiota_A;c__Chlamydiia;o__Parachlamydiales;f__Simkaniaceae;g__;s__	Placement	taxonomic novelty determined using RED	N/A	89.38	11	0.819576	N/A
TARWAD	d__Bacteria;p__Verrucomicrobiota_A;c__Chlamydiia;o__Parachlamydiales;f__GCA-2709385;g__GCA-2709385;s__GCA-2709385 sp002709385	GCA_002709385.1	95.0	d__Bacteria;p__Verrucomicrobiota_A;c__Chlamydiia;o__Parachlamydiales;f__GCA-2709385;g__GCA-2709385;s__GCA-2709385 sp002709385	100.0	1.0	GCA_002709385.1	d__Bacteria;p__Verrucomicrobiota_A;c__Chlamydiia;o__Parachlamydiales;f__GCA-2709385;g__GCA-2709385;s__GCA-2709385 sp002709385	100.0	1.0	d__Bacteria;p__Verrucomicrobiota_A;c__Chlamydiia;o__Parachlamydiales;f__;g__;s__	ANI/Placement	topological placement and ANI have congruent species assignments	N/A	89.31	11	N/A	N/A
TUME1	d__Bacteria;p__Verrucomicrobiota_A;c__Chlamydiia;o__Parachlamydiales;f__Parachlamydiaceae;g__Neochlamydia;s__Neochlamydia sp000813665	GCF_000813665.1	95.0	d__Bacteria;p__Verrucomicrobiota_A;c__Chlamydiia;o__Parachlamydiales;f__Parachlamydiaceae;g__Neochlamydia;s__Neochlamydia sp000813665	96.38	0.82	GCF_000813665.1	d__Bacteria;p__Verrucomicrobiota_A;c__Chlamydiia;o__Parachlamydiales;f__Parachlamydiaceae;g__Neochlamydia;s__Neochlamydia sp000813665	96.38	0.82	d__Bacteria;p__Verrucomicrobiota_A;c__Chlamydiia;o__Parachlamydiales;f__Parachlamydiaceae;g__Neochlamydia;s__	ANI/Placement	topological placement and ANI have congruent species assignments	GCA_001897225.1, s__Neochlamydia sp001897225, 95.0, 77.24, 0.09	87.54	11	N/A	N/A
WADCW	d__Bacteria;p__Verrucomicrobiota_A;c__Chlamydiia;o__Parachlamydiales;f__Waddliaceae;g__Waddlia;s__Waddlia chondrophila	GCF_000092785.1	95.0	d__Bacteria;p__Verrucomicrobiota_A;c__Chlamydiia;o__Parachlamydiales;f__Waddliaceae;g__Waddlia;s__Waddlia chondrophila	100.0	1.0	GCF_000092785.1	d__Bacteria;p__Verrucomicrobiota_A;c__Chlamydiia;o__Parachlamydiales;f__Waddliaceae;g__Waddlia;s__Waddlia chondrophila	100.0	1.0	d__Bacteria;p__Verrucomicrobiota_A;c__Chlamydiia;o__Parachlamydiales;f__;g__;s__	ANI/Placement	topological placement and ANI have congruent species assignments	N/A	92.86	11	N/A	N/A
XENOCL	d__Bacteria;p__Verrucomicrobiota_A;c__Chlamydiia;o__Parachlamydiales;f__Simkaniaceae;g__;s__	N/A	N/A	N/A	N/A	N/A	N/A	N/A	N/A	N/A	d__Bacteria;p__Verrucomicrobiota_A;c__Chlamydiia;o__Parachlamydiales;f__Simkaniaceae;g__;s__	Placement	taxonomic novelty determined using RED	N/A	88.71	11	0.821458	N/A
