# Supplementary material for: Pangenomics reveals alternative environmental lifestyles among chlamydiae
Source: Nat Commun. 2021 Jun 29;12:4021. doi: 10.1038/s41467-021-24294-3 (PMC8242063; doi:10.1038/s41467-021-24294-3)
Supplement: Supplementary file 9 — Supplementary Data 7 [file 41467_2021_24294_MOESM9_ESM.xlsx]

## Sheet: Supplementary Data 7
Supplementary Data 7: Adjusted taxonomic affiliation of chlamydiae genomes.
MAG	Domain	Phylum	Class	Order	Family	Genus	Species	Environmental Metagenomics	Study
H124911	Bacteria	Verrucomicrobiota_A	Chlamydiia	2-12-FULL-49-11	2-12-FULL-49-11	2-12-FULL-49-11	2-12-FULL-49-11 sp001794905	YES	PUBLISHED
3300011418-10	Bacteria	Verrucomicrobiota_A	Chlamydiia	Chlamydiales	CCIV	3300011418-10	3300011418-10 3300011418-10	YES	NEW
K1000_chlam_4	Bacteria	Verrucomicrobiota_A	Chlamydiia	Parachlamydiales	CCIV	KR126_chlam_2	KR126_chlam_2 K1000_chlam_4	YES	PUBLISHED
K940_chlam_9	Bacteria	Verrucomicrobiota_A	Chlamydiia	Chlamydiales	CCIV	K940_chlam_9	K940_chlam_9 K940_chlam_9	YES	PUBLISHED
KR126_chlam_2	Bacteria	Verrucomicrobiota_A	Chlamydiia	Chlamydiales	CCIV	KR126_chlam_2	KR126_chlam_2 KR126_chlam_2	YES	PUBLISHED
CHLAB	Bacteria	Verrucomicrobiota_A	Chlamydiia	Chlamydiales	Chlamydiaceae	Chlamydophila	Chlamydophila abortus	NO	PUBLISHED
CHLAIB	Bacteria	Verrucomicrobiota_A	Chlamydiia	Chlamydiales	Chlamydiaceae	Chlamydophila	Chlamydophila ibidis	NO	PUBLISHED
CHLAVI	Bacteria	Verrucomicrobiota_A	Chlamydiia	Chlamydiales	Chlamydiaceae	Chlamydophila	Chlamydophila avium	NO	PUBLISHED
CHLBUT	Bacteria	Verrucomicrobiota_A	Chlamydiia	Chlamydiales	Chlamydiaceae	Chlamydophila	Chlamydophila buteonis	NO	PUBLISHED
CHLCOR	Bacteria	Verrucomicrobiota_A	Chlamydiia	Chlamydiales	Chlamydiaceae	Chlamydophila	Chlamydophila corallus	NO	PUBLISHED
CHLCV	Bacteria	Verrucomicrobiota_A	Chlamydiia	Chlamydiales	Chlamydiaceae	Chlamydophila	Chlamydophila caviae	NO	PUBLISHED
CHLFF	Bacteria	Verrucomicrobiota_A	Chlamydiia	Chlamydiales	Chlamydiaceae	Chlamydophila	Chlamydophila felis	NO	PUBLISHED
CHLGAL	Bacteria	Verrucomicrobiota_A	Chlamydiia	Chlamydiales	Chlamydiaceae	Chlamydophila	Chlamydophila gallinacea	NO	PUBLISHED
CHLMU	Bacteria	Verrucomicrobiota_A	Chlamydiia	Chlamydiales	Chlamydiaceae	Chlamydia	Chlamydia muridarum	NO	PUBLISHED
CHLP6	Bacteria	Verrucomicrobiota_A	Chlamydiia	Chlamydiales	Chlamydiaceae	Chlamydophila	Chlamydophila psittaci	NO	PUBLISHED
CHLPE	Bacteria	Verrucomicrobiota_A	Chlamydiia	Chlamydiales	Chlamydiaceae	Chlamydophila	Chlamydophila pecorum	NO	PUBLISHED
CHLPN	Bacteria	Verrucomicrobiota_A	Chlamydiia	Chlamydiales	Chlamydiaceae	Chlamydophila	Chlamydophila pneumoniae	NO	PUBLISHED
CHLPP	Bacteria	Verrucomicrobiota_A	Chlamydiia	Chlamydiales	Chlamydiaceae	Chlamydophila	Chlamydophila pneumoniae	NO	PUBLISHED
CHLSAN	Bacteria	Verrucomicrobiota_A	Chlamydiia	Chlamydiales	Chlamydiaceae	Chlamydophila	Chlamydophila sp001653975	NO	PUBLISHED
CHLSUIS	Bacteria	Verrucomicrobiota_A	Chlamydiia	Chlamydiales	Chlamydiaceae	Chlamydia	Chlamydia suis	NO	PUBLISHED
CHLT2	Bacteria	Verrucomicrobiota_A	Chlamydiia	Chlamydiales	Chlamydiaceae	Chlamydia	Chlamydia trachomatis	NO	PUBLISHED
CHLTA	Bacteria	Verrucomicrobiota_A	Chlamydiia	Chlamydiales	Chlamydiaceae	Chlamydia	Chlamydia trachomatis	NO	PUBLISHED
CHLTR	Bacteria	Verrucomicrobiota_A	Chlamydiia	Chlamydiales	Chlamydiaceae	Chlamydia	Chlamydia trachomatis	NO	PUBLISHED
CLASAL	Bacteria	Verrucomicrobiota_A	Chlamydiia	Chlamydiales	Clavichlamydiaceae	Clavichlamydia	Clavichlamydia salmonicola	NO	PUBLISHED
Crib	Bacteria	Verrucomicrobiota_A	Chlamydiia	Parachlamydiales	Criblamydiaceae	Criblamydia	Criblamydia sequanensis	NO	PUBLISHED
Estrella	Bacteria	Verrucomicrobiota_A	Chlamydiia	Parachlamydiales	Criblamydiaceae	Estrella	Estrella lausannensis	NO	PUBLISHED
AB751O23	Bacteria	Verrucomicrobiota_A	Chlamydiia	Parachlamydiales	GCA-2709385	AB751O23	AB751O23 AB751O23	YES	PUBLISHED
AG110M15	Bacteria	Verrucomicrobiota_A	Chlamydiia	Parachlamydiales	GCA-2709385	AG110M15	AG110M15 AG110M15	YES	PUBLISHED
AG110P3	Bacteria	Verrucomicrobiota_A	Chlamydiia	Parachlamydiales	GCA-2709385	AG110P3	AG110P3 AG110P3	YES	PUBLISHED
TARWAD	Bacteria	Verrucomicrobiota_A	Chlamydiia	Parachlamydiales	GCA-2709385	GCA-2709385	GCA-2709385 sp002709385	NO	PUBLISHED
K940_chlam_3	Bacteria	Verrucomicrobiota_A	Chlamydiia	Parachlamydiales	K940_chlam_3	K940_chlam_3	K940_chlam_3 K940_chlam_3	YES	PUBLISHED
K940_chlam_8	Bacteria	Verrucomicrobiota_A	Chlamydiia	Parachlamydiales	K940_chlam_8	K940_chlam_8	K940_chlam_8 K940_chlam_8	YES	PUBLISHED
3300013126-109	Bacteria	Verrucomicrobiota_A	Chlamydiia	2-12-FULL-49-11	MCF-A	3300013126-109	3300013126-109 3300013126-109	YES	NEW
3300013126-79	Bacteria	Verrucomicrobiota_A	Chlamydiia	2-12-FULL-49-11	MCF-A	3300013126-79	3300013126-79 3300013126-79	YES	NEW
3300006056-139	Bacteria	Verrucomicrobiota_A	Chlamydiia	2-12-FULL-49-11	MCF-B	3300006056-139	3300006056-139 3300006056-139	YES	NEW
3300004087-8	Bacteria	Verrucomicrobiota_A	Chlamydiia	3300004087-8	MCF-C	3300004087-8	3300004087-8 3300004087-8	YES	NEW
1070360-7	Bacteria	Verrucomicrobiota_A	Chlamydiia	Parachlamydiales	MCF-D	1070360-7	1070360-7 1070360-7	YES	NEW
1070369-6	Bacteria	Verrucomicrobiota_A	Chlamydiia	Parachlamydiales	MCF-D	1070360-7	1070360-7 1070360-7	YES	NEW
1039677-28	Bacteria	Verrucomicrobiota_A	Chlamydiia	Parachlamydiales	MCF-E	1039689-34	1039689-34 1039689-34	YES	NEW
1039689-34	Bacteria	Verrucomicrobiota_A	Chlamydiia	Parachlamydiales	MCF-E	1039689-34	1039689-34 1039689-34	YES	NEW
1039701-25	Bacteria	Verrucomicrobiota_A	Chlamydiia	Parachlamydiales	MCF-E	1039689-34	1039689-34 1039689-34	YES	NEW
1041346-89	Bacteria	Verrucomicrobiota_A	Chlamydiia	Parachlamydiales	MCF-F	1041346-89	1041346-89 1041346-89	YES	NEW
3300011418-14	Bacteria	Verrucomicrobiota_A	Chlamydiia	Parachlamydiales	MCF-G	3300011418-14	3300011418-14 3300011418-14	YES	NEW
3300012090-26	Bacteria	Verrucomicrobiota_A	Chlamydiia	Parachlamydiales	MCF-G	3300011418-14	3300011418-14 3300011418-14	YES	NEW
1041523-33	Bacteria	Verrucomicrobiota_A	Chlamydiia	Parachlamydiales	Parachlamydiaceae	Rubidus	Rubidus massiliensis	YES	NEW
1041544-27	Bacteria	Verrucomicrobiota_A	Chlamydiia	Parachlamydiales	Parachlamydiaceae	Rubidus	Rubidus massiliensis	YES	NEW
1041544-29	Bacteria	Verrucomicrobiota_A	Chlamydiia	Parachlamydiales	Parachlamydiaceae	Neochlamydia	Neochlamydia sp001897225	YES	NEW
1091227-88	Bacteria	Verrucomicrobiota_A	Chlamydiia	Parachlamydiales	Parachlamydiaceae	3300009084-136	3300009084-136 3300009084-136	YES	NEW
1105364-38	Bacteria	Verrucomicrobiota_A	Chlamydiia	Parachlamydiales	Parachlamydiaceae	3300009787-37	3300009787-37 3300009787-37	YES	NEW
3300009083-135	Bacteria	Verrucomicrobiota_A	Chlamydiia	Parachlamydiales	Parachlamydiaceae	3300009084-136	3300009084-136 3300009083-135	YES	NEW
3300009083-165	Bacteria	Verrucomicrobiota_A	Chlamydiia	Parachlamydiales	Parachlamydiaceae	3300009083-165	3300009083-165 3300009083-165	YES	NEW
3300009084-136	Bacteria	Verrucomicrobiota_A	Chlamydiia	Parachlamydiales	Parachlamydiaceae	3300009084-136	3300009084-136 3300009084-136	YES	NEW
3300009084-150	Bacteria	Verrucomicrobiota_A	Chlamydiia	Parachlamydiales	Parachlamydiaceae	3300009084-150	3300009084-150 3300009084-150	YES	NEW
3300009084-164	Bacteria	Verrucomicrobiota_A	Chlamydiia	Parachlamydiales	Parachlamydiaceae	3300009084-164	3300009084-164 3300009084-164	YES	NEW
3300009787-37	Bacteria	Verrucomicrobiota_A	Chlamydiia	Parachlamydiales	Parachlamydiaceae	3300009787-37	3300009787-37 3300009787-37	YES	NEW
3300011418-16	Bacteria	Verrucomicrobiota_A	Chlamydiia	Parachlamydiales	Parachlamydiaceae	3300011418-16	3300011418-16 3300011418-16	YES	NEW
ACE65	Bacteria	Verrucomicrobiota_A	Chlamydiia	Parachlamydiales	Parachlamydiaceae	Neochlamydia	Neochlamydia AcF65	NO	PUBLISHED
ACE82	Bacteria	Verrucomicrobiota_A	Chlamydiia	Parachlamydiales	Parachlamydiaceae	Protochlamydia	Protochlamydia amoebophila	NO	PUBLISHED
ACE84	Bacteria	Verrucomicrobiota_A	Chlamydiia	Parachlamydiales	Parachlamydiaceae	Neochlamydia	Neochlamydia AcF65	NO	PUBLISHED
ACE95	Bacteria	Verrucomicrobiota_A	Chlamydiia	Parachlamydiales	Parachlamydiaceae	Neochlamydia	Neochlamydia AcF65	NO	PUBLISHED
ACF125	Bacteria	Verrucomicrobiota_A	Chlamydiia	Parachlamydiales	Parachlamydiaceae	Parachlamydia	Parachlamydia ACF125	NO	PUBLISHED
CHL3224	Bacteria	Verrucomicrobiota_A	Chlamydiia	Parachlamydiales	Parachlamydiaceae	Rubidus	Rubidus massiliensis	YES	PUBLISHED
CHL3826	Bacteria	Verrucomicrobiota_A	Chlamydiia	Parachlamydiales	Parachlamydiaceae	Neochlamydia	Neochlamydia sp001897225	YES	PUBLISHED
EI2	Bacteria	Verrucomicrobiota_A	Chlamydiia	Parachlamydiales	Parachlamydiaceae	Protochlamydia	Protochlamydia amoebophila	NO	PUBLISHED
EPS4	Bacteria	Verrucomicrobiota_A	Chlamydiia	Parachlamydiales	Parachlamydiaceae	Neochlamydia	Neochlamydia sp000813665	NO	PUBLISHED
HST3	Bacteria	Verrucomicrobiota_A	Chlamydiia	Parachlamydiales	Parachlamydiaceae	HS-T3	HS-T3 sp000829755	NO	PUBLISHED
ME6450DRAFT	Bacteria	Verrucomicrobiota_A	Chlamydiia	Parachlamydiales	Parachlamydiaceae	ME6450DRAFT	ME6450DRAFT ME6450DRAFT	YES	PUBLISHED
OEW1	Bacteria	Verrucomicrobiota_A	Chlamydiia	Parachlamydiales	Parachlamydiaceae	Parachlamydia	Parachlamydia acanthamoebae	NO	PUBLISHED
PARAV	Bacteria	Verrucomicrobiota_A	Chlamydiia	Parachlamydiales	Parachlamydiaceae	Parachlamydia	Parachlamydia acanthamoebae	NO	PUBLISHED
PARUW	Bacteria	Verrucomicrobiota_A	Chlamydiia	Parachlamydiales	Parachlamydiaceae	Protochlamydia	Protochlamydia amoebophila	NO	PUBLISHED
PROGREC2	Bacteria	Verrucomicrobiota_A	Chlamydiia	Parachlamydiales	Parachlamydiaceae	Protochlamydia	Protochlamydia sp001545115	NO	PUBLISHED
ProNeg	Bacteria	Verrucomicrobiota_A	Chlamydiia	Parachlamydiales	Parachlamydiaceae	Protochlamydia	Protochlamydia naegleriophila	NO	PUBLISHED
PRONEGDIA	Bacteria	Verrucomicrobiota_A	Chlamydiia	Parachlamydiales	Parachlamydiaceae	Protochlamydia	Protochlamydia naegleriophila	NO	PUBLISHED
PROPHO	Bacteria	Verrucomicrobiota_A	Chlamydiia	Parachlamydiales	Parachlamydiaceae	Parachlamydia	Parachlamydia sp002786175	YES	PUBLISHED
Rubis	Bacteria	Verrucomicrobiota_A	Chlamydiia	Parachlamydiales	Parachlamydiaceae	Rubidus	Rubidus massiliensis	NO	PUBLISHED
S13	Bacteria	Verrucomicrobiota_A	Chlamydiia	Parachlamydiales	Parachlamydiaceae	Neochlamydia	Neochlamydia sp000813665	NO	PUBLISHED
STE3	Bacteria	Verrucomicrobiota_A	Chlamydiia	Parachlamydiales	Parachlamydiaceae	HS-T3	HS-T3 STE3	NO	PUBLISHED
TUME1	Bacteria	Verrucomicrobiota_A	Chlamydiia	Parachlamydiales	Parachlamydiaceae	Neochlamydia	Neochlamydia sp000813665	NO	PUBLISHED
PARI007YTK11	Bacteria	Verrucomicrobiota_A	Chlamydiia	Parilichlaymdiales	Parilichlamydiaceae	Parilichlamydia	Parilichlamydia	NO	PUBLISHED
PARI76ST10	Bacteria	Verrucomicrobiota_A	Chlamydiia	Parilichlaymdiales	Parilichlamydiaceae	Similichlamydia	Similichlamydia latridicola	NO	PUBLISHED
PARIHat2	Bacteria	Verrucomicrobiota_A	Chlamydiia	Parilichlaymdiales	Parilichlamydiaceae	Similichlamydia	Similichlamydia laticola	NO	PUBLISHED
SIMEPI	Bacteria	Verrucomicrobiota_A	Chlamydiia	Parachlamydiales	Parilichlamydiaceae	Similichlamydia	Similichlamydia epinephelii	NO	PUBLISHED
1006504-101	Bacteria	Verrucomicrobiota_A	Chlamydiia	Parachlamydiales	Rhabdochlamydiaceae	2-02-FULL-49-12	2-02-FULL-49-12 sp001796315	YES	NEW
1006516-126	Bacteria	Verrucomicrobiota_A	Chlamydiia	Parachlamydiales	Rhabdochlamydiaceae	2-02-FULL-49-12	2-02-FULL-49-12 sp001796315	YES	NEW
1008457-92	Bacteria	Verrucomicrobiota_A	Chlamydiia	Parachlamydiales	Rhabdochlamydiaceae	2-02-FULL-49-12	2-02-FULL-49-12 sp001796315	YES	NEW
1008460-87	Bacteria	Verrucomicrobiota_A	Chlamydiia	Parachlamydiales	Rhabdochlamydiaceae	2-02-FULL-49-12	2-02-FULL-49-12 sp001796315	YES	NEW
1008463-85	Bacteria	Verrucomicrobiota_A	Chlamydiia	Parachlamydiales	Rhabdochlamydiaceae	2-02-FULL-49-12	2-02-FULL-49-12 sp001796315	YES	NEW
1015567-432	Bacteria	Verrucomicrobiota_A	Chlamydiia	Parachlamydiales	Rhabdochlamydiaceae	Rhabdochlamydia	Rhabdochlamydia 1015567-432	YES	NEW
1021942-13	Bacteria	Verrucomicrobiota_A	Chlamydiia	Parachlamydiales	Rhabdochlamydiaceae	1021942-13	1021942-13 1021942-13	YES	NEW
1023846-133	Bacteria	Verrucomicrobiota_A	Chlamydiia	Parachlamydiales	Rhabdochlamydiaceae	2-02-FULL-49-12	2-02-FULL-49-12 sp001796315	YES	NEW
1023864-123	Bacteria	Verrucomicrobiota_A	Chlamydiia	Parachlamydiales	Rhabdochlamydiaceae	2-02-FULL-49-12	2-02-FULL-49-12 sp001796315	YES	NEW
1062783-10	Bacteria	Verrucomicrobiota_A	Chlamydiia	Parachlamydiales	Rhabdochlamydiaceae	PALSA-1444	PALSA-1444 3300010375-75	YES	NEW
1064120-29	Bacteria	Verrucomicrobiota_A	Chlamydiia	Parachlamydiales	Rhabdochlamydiaceae	1064120-29	1064120-29 1064120-29	YES	NEW
1066088-68	Bacteria	Verrucomicrobiota_A	Chlamydiia	Parachlamydiales	Rhabdochlamydiaceae	1066088-68	1066088-68 1066088-68	YES	NEW
1095358-76	Bacteria	Verrucomicrobiota_A	Chlamydiia	Parachlamydiales	Rhabdochlamydiaceae	PALSA-1444	PALSA-1444 3300010375-75	YES	NEW
1095360-24	Bacteria	Verrucomicrobiota_A	Chlamydiia	Parachlamydiales	Rhabdochlamydiaceae	PALSA-1444	PALSA-1444 3300010375-75	YES	NEW
1095367-39	Bacteria	Verrucomicrobiota_A	Chlamydiia	Parachlamydiales	Rhabdochlamydiaceae	PALSA-1444	PALSA-1444 3300010375-75	YES	NEW
1096102-30	Bacteria	Verrucomicrobiota_A	Chlamydiia	Parachlamydiales	Rhabdochlamydiaceae	SZUA-160	SZUA-160 1096103-42	YES	NEW
1096103-42	Bacteria	Verrucomicrobiota_A	Chlamydiia	Parachlamydiales	Rhabdochlamydiaceae	SZUA-160	SZUA-160 1096103-42	YES	NEW
3300002460-34	Bacteria	Verrucomicrobiota_A	Chlamydiia	Parachlamydiales	Rhabdochlamydiaceae	2-02-FULL-49-12	2-02-FULL-49-12 sp001796315	YES	NEW
3300002529-56	Bacteria	Verrucomicrobiota_A	Chlamydiia	Parachlamydiales	Rhabdochlamydiaceae	2-02-FULL-49-12	2-02-FULL-49-12 sp001796315	YES	NEW
3300005529-103	Bacteria	Verrucomicrobiota_A	Chlamydiia	Parachlamydiales	Rhabdochlamydiaceae	3300005529-103	3300005529-103 3300005529-103	YES	NEW
3300009709-46	Bacteria	Verrucomicrobiota_A	Chlamydiia	Parachlamydiales	Rhabdochlamydiaceae	3300009709-46	3300009709-46 3300009709-46	YES	NEW
3300010375-75	Bacteria	Verrucomicrobiota_A	Chlamydiia	Parachlamydiales	Rhabdochlamydiaceae	PALSA-1444	PALSA-1444 3300010375-75	YES	NEW
chlUBA10024	Bacteria	Verrucomicrobiota_A	Chlamydiia	Parachlamydiales	Rhabdochlamydiaceae	2-02-FULL-49-12	2-02-FULL-49-12 sp001796315	YES	PUBLISHED
chlUBA10187	Bacteria	Verrucomicrobiota_A	Chlamydiia	Parachlamydiales	Rhabdochlamydiaceae	2-02-FULL-49-12	2-02-FULL-49-12 sp001796315	YES	PUBLISHED
chlUBA12506	Bacteria	Verrucomicrobiota_A	Chlamydiia	Parachlamydiales	Rhabdochlamydiaceae	2-02-FULL-49-12	2-02-FULL-49-12 sp001796315	YES	PUBLISHED
GWA25015	Bacteria	Verrucomicrobiota_A	Chlamydiia	Parachlamydiales	Rhabdochlamydiaceae	2-02-FULL-49-12	2-02-FULL-49-12 sp001796315	YES	PUBLISHED
GWC25010	Bacteria	Verrucomicrobiota_A	Chlamydiia	Parachlamydiales	Rhabdochlamydiaceae	2-02-FULL-49-12	2-02-FULL-49-12 sp001796315	YES	PUBLISHED
GWF2498	Bacteria	Verrucomicrobiota_A	Chlamydiia	Parachlamydiales	Rhabdochlamydiaceae	2-02-FULL-49-12	2-02-FULL-49-12 sp001796315	YES	PUBLISHED
H024929	Bacteria	Verrucomicrobiota_A	Chlamydiia	Parachlamydiales	Rhabdochlamydiaceae	2-02-FULL-49-12	2-02-FULL-49-12 sp001796315	YES	PUBLISHED
H124932	Bacteria	Verrucomicrobiota_A	Chlamydiia	Parachlamydiales	Rhabdochlamydiaceae	2-02-FULL-49-12	2-02-FULL-49-12 sp001796315	YES	PUBLISHED
K1000_chlam_2	Bacteria	Verrucomicrobiota_A	Chlamydiia	Parachlamydiales	Rhabdochlamydiaceae	SZUA-160	SZUA-160 K1000_chlam_2	YES	PUBLISHED
K1000_chlam_3	Bacteria	Verrucomicrobiota_A	Chlamydiia	Parachlamydiales	Rhabdochlamydiaceae	SZUA-160	SZUA-160 K940_chlam_6	YES	PUBLISHED
K940_chlam_2	Bacteria	Verrucomicrobiota_A	Chlamydiia	Parachlamydiales	Rhabdochlamydiaceae	K940_chlam_2	K940_chlam_2 K940_chlam_2	YES	PUBLISHED
K940_chlam_6	Bacteria	Verrucomicrobiota_A	Chlamydiia	Parachlamydiales	Rhabdochlamydiaceae	SZUA-160	SZUA-160 K940_chlam_6	YES	PUBLISHED
KR126_chlam_1	Bacteria	Verrucomicrobiota_A	Chlamydiia	Parachlamydiales	Rhabdochlamydiaceae	KR126_chlam_1	KR126_chlam_1 KR126_chlam_1	YES	PUBLISHED
KR126_chlam_3	Bacteria	Verrucomicrobiota_A	Chlamydiia	Parachlamydiales	Rhabdochlamydiaceae	SZUA-160	SZUA-160 KR126_chlam_3	YES	PUBLISHED
L024912	Bacteria	Verrucomicrobiota_A	Chlamydiia	Parachlamydiales	Rhabdochlamydiaceae	2-02-FULL-49-12	2-02-FULL-49-12 sp001796315	YES	PUBLISHED
L124912	Bacteria	Verrucomicrobiota_A	Chlamydiia	Parachlamydiales	Rhabdochlamydiaceae	2-02-FULL-49-12	2-02-FULL-49-12 sp001796315	YES	PUBLISHED
Rhab	Bacteria	Verrucomicrobiota_A	Chlamydiia	Parachlamydiales	Rhabdochlamydiaceae	Rhabdochlamydia	Rhabdochlamydia porcellionis	NO	PUBLISHED
Rhabdochlamydiaceae	Bacteria	Verrucomicrobiota_A	Chlamydiia	Parachlamydiales	Rhabdochlamydiaceae	Rhabdochlamydiaceae	Rhabdochlamydiaceae sp001464115	NO	PUBLISHED
RHABDOW815	Bacteria	Verrucomicrobiota_A	Chlamydiia	Parachlamydiales	Rhabdochlamydiaceae	Rhabdochlamydia	Rhabdochlamydia oedothoracis	NO	PUBLISHED
RhabHel	Bacteria	Verrucomicrobiota_A	Chlamydiia	Parachlamydiales	Rhabdochlamydiaceae	Rhabdochlamydia	Rhabdochlamydia helveticae	NO	PUBLISHED
1045192-5	Bacteria	Verrucomicrobiota_A	Chlamydiia	Parachlamydiales	Simkaniaceae	1045192-5	1045192-5 1045192-5	YES	NEW
1045240-7	Bacteria	Verrucomicrobiota_A	Chlamydiia	Parachlamydiales	Simkaniaceae	1045240-7	1045240-7 1045240-7	YES	NEW
1049244-12	Bacteria	Verrucomicrobiota_A	Chlamydiia	Parachlamydiales	Simkaniaceae	1049244-12	1049244-12 1049244-12	YES	NEW
1063923-68	Bacteria	Verrucomicrobiota_A	Chlamydiia	Parachlamydiales	Simkaniaceae	1063924-70	1063924-70 1063924-70	YES	NEW
1063924-70	Bacteria	Verrucomicrobiota_A	Chlamydiia	Parachlamydiales	Simkaniaceae	1063924-70	1063924-70 1063924-70	YES	NEW
3300004085-10	Bacteria	Verrucomicrobiota_A	Chlamydiia	Parachlamydiales	Simkaniaceae	1045192-5	1045192-5 3300004085-10	YES	NEW
3300004094-7	Bacteria	Verrucomicrobiota_A	Chlamydiia	Parachlamydiales	Simkaniaceae	1045240-7	1045240-7 1045240-7	YES	NEW
3300006056-100	Bacteria	Verrucomicrobiota_A	Chlamydiia	Parachlamydiales	Simkaniaceae	Sygnamydia	Sygnamydia 3300006056-100	YES	NEW
3300010035-10	Bacteria	Verrucomicrobiota_A	Chlamydiia	Parachlamydiales	Simkaniaceae	Simkania	Simkania 3300010035-10	YES	NEW
3300013127-71	Bacteria	Verrucomicrobiota_A	Chlamydiia	Parachlamydiales	Simkaniaceae	3300013133-59	3300013133-59 3300013133-59	YES	NEW
3300013128-81	Bacteria	Verrucomicrobiota_A	Chlamydiia	Parachlamydiales	Simkaniaceae	3300013133-59	3300013133-59 3300013133-59	YES	NEW
3300013129-85	Bacteria	Verrucomicrobiota_A	Chlamydiia	Parachlamydiales	Simkaniaceae	3300013133-59	3300013133-59 3300013133-59	YES	NEW
3300013130-63	Bacteria	Verrucomicrobiota_A	Chlamydiia	Parachlamydiales	Simkaniaceae	3300013133-59	3300013133-59 3300013133-59	YES	NEW
3300013131-109	Bacteria	Verrucomicrobiota_A	Chlamydiia	Parachlamydiales	Simkaniaceae	3300013132-109	3300013132-109 3300013132-109	YES	NEW
3300013132-109	Bacteria	Verrucomicrobiota_A	Chlamydiia	Parachlamydiales	Simkaniaceae	3300013132-109	3300013132-109 3300013132-109	YES	NEW
3300013133-59	Bacteria	Verrucomicrobiota_A	Chlamydiia	Parachlamydiales	Simkaniaceae	3300013133-59	3300013133-59 3300013133-59	YES	NEW
CHL1NORP91	Bacteria	Verrucomicrobiota_A	Chlamydiia	Parachlamydiales	Simkaniaceae	GCA-2401865	GCA-2401865 sp002401865	YES	PUBLISHED
CHL2NORP91	Bacteria	Verrucomicrobiota_A	Chlamydiia	Parachlamydiales	Simkaniaceae	GCA-2402025	GCA-2402025 sp002402025	YES	PUBLISHED
K1060_chlam_2	Bacteria	Verrucomicrobiota_A	Chlamydiia	Parachlamydiales	Simkaniaceae	K1060_chlam_2	K1060_chlam_2 K1060_chlam_2	YES	PUBLISHED
K9	Bacteria	Verrucomicrobiota_A	Chlamydiia	Parachlamydiales	Simkaniaceae	Sygnamydia	Sygnamydia vexilliferae	NO	PUBLISHED
SIMNZ	Bacteria	Verrucomicrobiota_A	Chlamydiia	Parachlamydiales	Simkaniaceae	Simkania	Simkania negevensis	NO	PUBLISHED
SYNMED	Bacteria	Verrucomicrobiota_A	Chlamydiia	Parachlamydiales	Simkaniaceae	Sygnamydia	Sygnamydia medusae	NO	PUBLISHED
XENOCL	Bacteria	Verrucomicrobiota_A	Chlamydiia	Parachlamydiales	Simkaniaceae	Sygnamydia	Sygnamydia xenoturbellae	NO	PUBLISHED
1021942-14	Bacteria	Verrucomicrobiota_A	Chlamydiia	Parachlamydiales	SM23-39	1021942-14	1021942-14 1021942-14	YES	NEW
1023864-72	Bacteria	Verrucomicrobiota_A	Chlamydiia	Parachlamydiales	SM23-39	2-02-FULL-45-22_A	2-02-FULL-45-22_A sp001796285	YES	NEW
1023867-57	Bacteria	Verrucomicrobiota_A	Chlamydiia	Parachlamydiales	SM23-39	2-02-FULL-45-22_A	2-02-FULL-45-22_A sp001796285	YES	NEW
1023876-183	Bacteria	Verrucomicrobiota_A	Chlamydiia	Parachlamydiales	SM23-39	O2-12-FULL-49-9	O2-12-FULL-49-9 1023876-183	YES	NEW
1023876-83	Bacteria	Verrucomicrobiota_A	Chlamydiia	Parachlamydiales	SM23-39	2-02-FULL-45-22_A	2-02-FULL-45-22_A sp001796285	YES	NEW
1041346-92	Bacteria	Verrucomicrobiota_A	Chlamydiia	Parachlamydiales	SM23-39	3300012931-71	3300012931-71 1041346-92	YES	NEW
1049268-20	Bacteria	Verrucomicrobiota_A	Chlamydiia	Parachlamydiales	SM23-39	1049268-20	1049268-20 1049268-20	YES	NEW
1056828-22	Bacteria	Verrucomicrobiota_A	Chlamydiia	Parachlamydiales	SM23-39	1056828-22	1056828-22 1056828-22	YES	NEW
1057130-39	Bacteria	Verrucomicrobiota_A	Chlamydiia	Parachlamydiales	SM23-39	2-02-FULL-45-22_A	2-02-FULL-45-22_A sp002773795	YES	NEW
1057130-57	Bacteria	Verrucomicrobiota_A	Chlamydiia	Parachlamydiales	SM23-39	21-14-0-10-35-9	21-14-0-10-35-9 sp002773835	YES	NEW
1095360-35	Bacteria	Verrucomicrobiota_A	Chlamydiia	Parachlamydiales	SM23-39	1095360-35	1095360-35 1095360-35	YES	NEW
3300001753-23	Bacteria	Verrucomicrobiota_A	Chlamydiia	Parachlamydiales	SM23-39	SM23-39	SM23-39 3300001753-23	YES	NEW
3300002053-86	Bacteria	Verrucomicrobiota_A	Chlamydiia	Parachlamydiales	SM23-39	SM23-39	SM23-39 sp001303765	YES	NEW
3300002460-24	Bacteria	Verrucomicrobiota_A	Chlamydiia	Parachlamydiales	SM23-39	2-02-FULL-45-22_A	2-02-FULL-45-22_A sp001796285	YES	NEW
3300006048-17	Bacteria	Verrucomicrobiota_A	Chlamydiia	Parachlamydiales	SM23-39	2-02-FULL-45-22_A	2-02-FULL-45-22_A 3300006048-17	YES	NEW
3300006051-19	Bacteria	Verrucomicrobiota_A	Chlamydiia	Parachlamydiales	SM23-39	2-02-FULL-45-22_A	2-02-FULL-45-22_A 3300006177-14	YES	NEW
3300006177-14	Bacteria	Verrucomicrobiota_A	Chlamydiia	Parachlamydiales	SM23-39	2-02-FULL-45-22_A	2-02-FULL-45-22_A 3300006177-14	YES	NEW
3300009703-49	Bacteria	Verrucomicrobiota_A	Chlamydiia	Parachlamydiales	SM23-39	3300009703-49	3300009703-49 3300009703-49	YES	NEW
3300012931-71	Bacteria	Verrucomicrobiota_A	Chlamydiia	Parachlamydiales	SM23-39	3300012931-71	3300012931-71 3300012931-71	YES	NEW
CG10BFR82114010359	Bacteria	Verrucomicrobiota_A	Chlamydiia	Parachlamydiales	SM23-39	21-14-0-10-35-9	21-14-0-10-35-9 sp002773835	YES	PUBLISHED
CG10BFR821140104234	Bacteria	Verrucomicrobiota_A	Chlamydiia	Parachlamydiales	SM23-39	2-02-FULL-45-22_A	2-02-FULL-45-22_A sp002773795	YES	PUBLISHED
chlUBA10443	Bacteria	Verrucomicrobiota_A	Chlamydiia	Parachlamydiales	SM23-39	PALSA-1448	PALSA-1448 UBA10443	YES	PUBLISHED
H014439	Bacteria	Verrucomicrobiota_A	Chlamydiia	Parachlamydiales	SM23-39	2-02-FULL-45-22	2-02-FULL-45-22 sp001796285	YES	PUBLISHED
H02459	Bacteria	Verrucomicrobiota_A	Chlamydiia	Parachlamydiales	SM23-39	2-02-FULL-45-22	2-02-FULL-45-22 sp001796285	YES	PUBLISHED
H12278	Bacteria	Verrucomicrobiota_A	Chlamydiia	Parachlamydiales	SM23-39	O2-12-FULL-27-8	O2-12-FULL-27-8 sp001796155	YES	PUBLISHED
H124459	Bacteria	Verrucomicrobiota_A	Chlamydiia	Parachlamydiales	SM23-39	2-02-FULL-45-22	2-02-FULL-45-22 sp001796285	YES	PUBLISHED
H12499	Bacteria	Verrucomicrobiota_A	Chlamydiia	Parachlamydiales	SM23-39	O2-12-FULL-49-9	O2-12-FULL-49-9 sp001794935	YES	PUBLISHED
K1000_chlam_1	Bacteria	Verrucomicrobiota_A	Chlamydiia	Parachlamydiales	SM23-39	O2-12-FULL-27-8	O2-12-FULL-27-8 K1000_chlam_1	YES	PUBLISHED
K1060_chlam_1	Bacteria	Verrucomicrobiota_A	Chlamydiia	Parachlamydiales	SM23-39	O2-12-FULL-27-8	O2-12-FULL-27-8 K1060_chlam_1	YES	PUBLISHED
K1060_chlam_3	Bacteria	Verrucomicrobiota_A	Chlamydiia	Parachlamydiales	SM23-39	O2-12-FULL-27-8	O2-12-FULL-27-8 KR126_chlam_5	YES	PUBLISHED
K1060_chlam_4	Bacteria	Verrucomicrobiota_A	Chlamydiia	Parachlamydiales	SM23-39	O2-12-FULL-27-8	O2-12-FULL-27-8 K1060_chlam_4	YES	PUBLISHED
K1060_chlam_5	Bacteria	Verrucomicrobiota_A	Chlamydiia	Parachlamydiales	SM23-39	K1060_chlam_5	K1060_chlam_5 K1060_chlam_5	YES	PUBLISHED
K940_chlam_1	Bacteria	Verrucomicrobiota_A	Chlamydiia	Parachlamydiales	SM23-39	O2-12-FULL-27-8	O2-12-FULL-27-8 K1000_chlam_1	YES	PUBLISHED
K940_chlam_4	Bacteria	Verrucomicrobiota_A	Chlamydiia	Parachlamydiales	SM23-39	O2-12-FULL-27-8	O2-12-FULL-27-8 KR126_chlam_4	YES	PUBLISHED
K940_chlam_5	Bacteria	Verrucomicrobiota_A	Chlamydiia	Parachlamydiales	SM23-39	O2-12-FULL-27-8	O2-12-FULL-27-8 K940_chlam_5	YES	PUBLISHED
KR126_chlam_4	Bacteria	Verrucomicrobiota_A	Chlamydiia	Parachlamydiales	SM23-39	O2-12-FULL-27-8	O2-12-FULL-27-8 KR126_chlam_4	YES	PUBLISHED
KR126_chlam_5	Bacteria	Verrucomicrobiota_A	Chlamydiia	Parachlamydiales	SM23-39	O2-12-FULL-27-8	O2-12-FULL-27-8 KR126_chlam_5	YES	PUBLISHED
KR126_chlam_6	Bacteria	Verrucomicrobiota_A	Chlamydiia	Parachlamydiales	SM23-39	O2-12-FULL-27-8	O2-12-FULL-27-8 KR126_chlam_6	YES	PUBLISHED
L01287	Bacteria	Verrucomicrobiota_A	Chlamydiia	Parachlamydiales	SM23-39	O2-12-FULL-27-8	O2-12-FULL-27-8 sp001796155	YES	PUBLISHED
L014452	Bacteria	Verrucomicrobiota_A	Chlamydiia	Parachlamydiales	SM23-39	2-02-FULL-45-22	2-02-FULL-45-22 sp001796285	YES	PUBLISHED
L024522	Bacteria	Verrucomicrobiota_A	Chlamydiia	Parachlamydiales	SM23-39	2-02-FULL-45-22	2-02-FULL-45-22 sp001796285	YES	PUBLISHED
L124520	Bacteria	Verrucomicrobiota_A	Chlamydiia	Parachlamydiales	SM23-39	2-02-FULL-45-22	2-02-FULL-45-22 sp001796285	YES	PUBLISHED
SM2339	Bacteria	Verrucomicrobiota_A	Chlamydiia	Parachlamydiales	SM23-39	SM23-39	SM23-39 sp001303765	YES	PUBLISHED
K940_chlam_7	Bacteria	Verrucomicrobiota_A	Chlamydiia	Parachlamydiales	Waddliaceae	K940_chlam_7	K940_chlam_7 K940_chlam_7	YES	PUBLISHED
WADCW	Bacteria	Verrucomicrobiota_A	Chlamydiia	Parachlamydiales	Waddliaceae	Waddlia	Waddlia chondrophila	NO	PUBLISHED
