# Supplementary material for: Pangenomics reveals alternative environmental lifestyles among chlamydiae
Source: Nat Commun. 2021 Jun 29;12:4021. doi: 10.1038/s41467-021-24294-3 (PMC8242063; doi:10.1038/s41467-021-24294-3)
Supplement: Supplementary file 12 — Supplementary Data 10 [file 41467_2021_24294_MOESM12_ESM.xlsx]

## Sheet: Supplementary Data 10
Supplementary Data 10: Chemotaxis in chlamydiae
family	genome	MCP	cheA	cheW	cheR	cheB	cheBR	cheY	wspA (MCP)	wspE (cheA)	wspB (cheW)	wspD (cheW)	wspC (cheR)	wspF (cheB)	chemosensory system
		K03406	K03407	K03408	K00575	K03412	K13924	K03413	K13487	K13490	K13488	K13489	K13486	K13491
Criblamydiaceae	Crib	3			1	1									YES
Criblamydiaceae	Estrella	2			1	2			1						YES
K940_chlam_3	K940_chlam_3	3			2	2			3	1	1	1			YES
1039689-34	1039677-28	2	1	1	1	1									YES
1039689-34	1039689-34	2	1	1	1	1									YES
1039689-34	1039701-25	2	1	1	1	1									YES
GCA-2709385	AB751O23	2								1	1	1			YES
GCA-2709385	AG110P3	1													NO
GCA-2709385	TARWAD	3			1		1	1							NO
Parachlamydiaceae	1041544-29	3			1	1			1	1		1	1		YES
Parachlamydiaceae	1091227-88				1										NO
Parachlamydiaceae	1105364-38	1							1	1		1			NO
Parachlamydiaceae	3300009084-164	2		1	1	1									(YES)
Parachlamydiaceae	3300009787-37	1							1	1		1			(YES)
Parachlamydiaceae	CHL3826	3			1	1			1	1		1	1		YES
Parachlamydiaceae	ME6450DRAFT	1							1						NO
Parachlamydiaceae	OEW1	6		1	1	1			1	1	1	1	1	1	YES
Parachlamydiaceae	PARAV	7		1	1	1			1	1	1	1	1	1	YES
Parachlamydiaceae	PROGREC2	5		1	2	2			2	1		1	1		YES
Parachlamydiaceae	PRONEGDIA	3			1	2			2	1	1	1	1		YES
Parachlamydiaceae	ProNeg	3			1	2			2	1	1	1	1		YES
Parachlamydiaceae	PROPHO	6							1	1	1	1			(YES)
Rhabdochlamydiaceae	GWF2498							1							NO
Rhabdochlamydiaceae	K1000_chlam_3				1										NO
Rhabdochlamydiaceae	K940_chlam_6				1										NO
SM23-39	K940_chlam_5	1													NO
