# Supplementary material for: Pangenomics reveals alternative environmental lifestyles among chlamydiae
Source: Nat Commun. 2021 Jun 29;12:4021. doi: 10.1038/s41467-021-24294-3 (PMC8242063; doi:10.1038/s41467-021-24294-3)
Supplement: Supplementary file 13 — Supplementary Data 11 [file 41467_2021_24294_MOESM13_ESM.xlsx]

## Sheet: Supplementary Data 11
Supplementary Data 11: To identify CRISPR-Cas systems, we screened chlamydial GEM MAGs using CRISPRCasFinder (Couvin et al. 2018).
Genome	CRISPR type	Spacer [n]	Family
Chlamydiae bacterium 3300009084-150	Type I-C	6	Parachlamydiaceae
Chlamydiae bacterium 3300012931-71	Type I-C and I-E	50	SM23-39
Chlamydiae bacterium 3300013126-109	Type I-E	35	MCF-A
