# Supplementary material for: Pangenomics reveals alternative environmental lifestyles among chlamydiae
Source: Nat Commun. 2021 Jun 29;12:4021. doi: 10.1038/s41467-021-24294-3 (PMC8242063; doi:10.1038/s41467-021-24294-3)
Supplement: Supplementary file 14 — Supplementary Data 12 [file 41467_2021_24294_MOESM14_ESM.xlsx]

## Sheet: Supplementary Data 12
Supplementary Data 12: Classidied chlamydiae hydrogenases.
Genome	Locus	Hydrogenase group
1039677-28	AKOBPJKG_00065	[FeFe] Group A
1039677-28	AKOBPJKG_01312	[FeFe] Group A
1039689-34	IOFDCPKP_01086	[FeFe] Group A
1039701-25	GCMNOBDG_00837	[FeFe] Group A
1045192-5	LKKCNNGL_00304	[FeFe] Group A
1049244-12	DPKPGIHO_00392	[FeFe] Group A
3300001753-23	FHHBFPOL_00402	[FeFe] Group A
3300002053-86	IANJPLDL_00922	[FeFe] Group A
3300004085-10	JMIPOPNA_01073	[FeFe] Group A
K1000_chlam_1	K1000chlam1_8_17	[FeFe] Group A
K1060_chlam_1	K1060chlam1_42_1	[FeFe] Group A
K1060_chlam_4	K1060chlam4_236_2	[FeFe] Group A
K1060_chlam_5	K1060chlam5_20_12	[FeFe] Group A
K940_chlam_1	K940chlam1_91_6	[FeFe] Group A
K940_chlam_4	K940chlam4_57_1	[FeFe] Group A
K940_chlam_5	K940chlam5_73_3	[FeFe] Group A
KR126_chlam_4	KR126chlam4_66_7	[FeFe] Group A
KR126_chlam_5	KR126chlam5_102_5	[FeFe] Group A
KR126_chlam_6	KR126chlam6_11_17	[FeFe] Group A
L01287	Ga0155649_16824	[FeFe] Group A
SM2339	AMS24_05180	[FeFe] Group A
K1060_chlam_1	K1060chlam1_42_2	[FeFe] Group C1
K940_chlam_5	K940chlam5_73_2	[FeFe] Group C1
KR126_chlam_4	KR126chlam4_66_6	[FeFe] Group C1
KR126_chlam_5	KR126chlam5_102_4	[FeFe] Group C1
1006504-101	EPLCNGAJ_00099	[NiFe] Group 3b
1008460-87	JMNEKMHM_00302	[NiFe] Group 3b
1021942-13	GLLEOLEH_01635	[NiFe] Group 3b
1041346-92	BDCIMFED_01053	[NiFe] Group 3b
3300002460-34	OLAAMPEC_00725	[NiFe] Group 3b
3300002529-56	DPIGKONK_00280	[NiFe] Group 3b
3300012931-71	GKFENFGF_01715	[NiFe] Group 3b
chlUBA10187	BDMKNDMM_01248	[NiFe] Group 3b
chlUBA12506	JPHFCEAL_00441	[NiFe] Group 3b
chlUBA12506	JPHFCEAL_00442	[NiFe] Group 3b
GWF2498	Ga0154597_1013	[NiFe] Group 3b
H024929	Ga0155347_14914	[NiFe] Group 3b
H124932	Ga0155496_11513	[NiFe] Group 3b
L024912	Ga0156036_13829	[NiFe] Group 3b
L124912	Ga0156232_10116	[NiFe] Group 3b
