# Supplementary material for: Pangenomics reveals alternative environmental lifestyles among chlamydiae
Source: Nat Commun. 2021 Jun 29;12:4021. doi: 10.1038/s41467-021-24294-3 (PMC8242063; doi:10.1038/s41467-021-24294-3)
Supplement: Supplementary file 15 — Supplementary Data 13 [file 41467_2021_24294_MOESM15_ESM.xlsx]

## Sheet: Supplementary Data 13
Supplementary Data 13: Chlamydiae relative abundance in IMNGS samples.
Name	Genome	Sample	Category	Description	Count [n]	Total amplicons [n]	RA [%]	Family
Candidatus Aerophobetes bacterium isolate NORP81	CHL2NORP91	SRR1824388	marine	marine metagenome	6	77220	0.00777001	Simkaniaceae
Candidatus Aerophobetes bacterium isolate NORP81	CHL2NORP91	SRR6173535	marine sediment	marine sediment metagenome	7	181632	0.00385395	Simkaniaceae
Candidatus Protochlamydia amoebophila UWE25	PARUW	ERR493713	other	synthetic metagenome	5	1458039	0.000342926	Parachlamydiaceae
Candidatus Protochlamydia amoebophila UWE25	PARUW	SRR5586033	host-associated	feces metagenome	865	226281	0.382268	Parachlamydiaceae
Candidatus Protochlamydia amoebophila UWE25	PARUW	SRR5586239	host-associated	feces metagenome	500	78258	0.638912	Parachlamydiaceae
Chlamydia abortus S26/3	CHLAB	ERR1809172	host-associated	Hirundo rustica	25	42667	0.0585933	Chlamydiaceae
Chlamydia abortus S26/3	CHLAB	ERR498893	host-associated	human gut metagenome	14	959	1.45985	Chlamydiaceae
Chlamydia abortus S26/3	CHLAB	ERR499097	host-associated	human gut metagenome	86	3960	2.17172	Chlamydiaceae
Chlamydia abortus S26/3	CHLAB	ERR579456	host-associated	human gut metagenome	367	58003	0.632726	Chlamydiaceae
Chlamydia abortus S26/3	CHLAB	ERR579600	host-associated	human gut metagenome	74	16511	0.448186	Chlamydiaceae
Chlamydia abortus S26/3	CHLAB	SRR2075886	host-associated	fish gut metagenome	3	705858	0.000425015	Chlamydiaceae
Chlamydia abortus S26/3	CHLAB	SRR2075953	host-associated	fish gut metagenome	43	778197	0.00552559	Chlamydiaceae
Chlamydia abortus S26/3	CHLAB	SRR2075955	host-associated	fish gut metagenome	3	1441426	0.000208127	Chlamydiaceae
Chlamydia abortus S26/3	CHLAB	SRR2075956	host-associated	fish gut metagenome	4	1163395	0.000343821	Chlamydiaceae
Chlamydia abortus S26/3	CHLAB	SRR2075958	host-associated	fish gut metagenome	4	2068844	0.000193345	Chlamydiaceae
Chlamydia abortus S26/3	CHLAB	SRR2075959	host-associated	fish gut metagenome	4	3338734	0.000119806	Chlamydiaceae
Chlamydia abortus S26/3	CHLAB	SRR2907085	host-associated	gut metagenome	28	122358	0.0228837	Chlamydiaceae
Chlamydia abortus S26/3	CHLAB	SRR3598151	freshwater	freshwater metagenome	4	149369	0.00267793	Chlamydiaceae
Chlamydia abortus S26/3	CHLAB	SRR5275059	host-associated	gut metagenome	669	37888	1.76573	Chlamydiaceae
Chlamydia abortus S26/3	CHLAB	SRR5275112	host-associated	gut metagenome	4	30494	0.0131173	Chlamydiaceae
Chlamydia abortus S26/3	CHLAB	SRR5275113	host-associated	gut metagenome	4	24647	0.0162292	Chlamydiaceae
Chlamydia abortus S26/3	CHLAB	SRR5275117	host-associated	gut metagenome	6	19319	0.0310575	Chlamydiaceae
Chlamydia abortus S26/3	CHLAB	SRR5275121	host-associated	gut metagenome	3	52779	0.00568408	Chlamydiaceae
Chlamydia abortus S26/3	CHLAB	SRR5275135	host-associated	gut metagenome	17	18680	0.0910064	Chlamydiaceae
Chlamydia abortus S26/3	CHLAB	SRR5275146	host-associated	gut metagenome	3581	23852	15.0134	Chlamydiaceae
Chlamydia abortus S26/3	CHLAB	SRR5275148	host-associated	gut metagenome	1369	23312	5.87251	Chlamydiaceae
Chlamydia abortus S26/3	CHLAB	SRR5275149	host-associated	gut metagenome	176	19412	0.906656	Chlamydiaceae
Chlamydia abortus S26/3	CHLAB	SRR5275151	host-associated	gut metagenome	3514	42237	8.31972	Chlamydiaceae
Chlamydia abortus S26/3	CHLAB	SRR5275157	host-associated	gut metagenome	30	23797	0.126066	Chlamydiaceae
Chlamydia abortus S26/3	CHLAB	SRR5275158	host-associated	gut metagenome	175	20311	0.861602	Chlamydiaceae
Chlamydia abortus S26/3	CHLAB	SRR5275159	host-associated	gut metagenome	51	21433	0.237951	Chlamydiaceae
Chlamydia abortus S26/3	CHLAB	SRR5275161	host-associated	gut metagenome	498	40412	1.23231	Chlamydiaceae
Chlamydia abortus S26/3	CHLAB	SRR5275386	host-associated	gut metagenome	1052	22284	4.72088	Chlamydiaceae
Chlamydia abortus S26/3	CHLAB	SRR5275387	host-associated	gut metagenome	44	21822	0.201631	Chlamydiaceae
Chlamydia abortus S26/3	CHLAB	SRR5275390	host-associated	gut metagenome	8	24536	0.0326052	Chlamydiaceae
Chlamydia abortus S26/3	CHLAB	SRR6150568	host-associated	gut metagenome	3	9352	0.0320787	Chlamydiaceae
Chlamydia abortus S26/3	CHLAB	SRR7146578	host-associated	gut metagenome	300	35796	0.838082	Chlamydiaceae
Chlamydia abortus S26/3	CHLAB	SRR7146591	host-associated	gut metagenome	4	81273	0.00492168	Chlamydiaceae
Chlamydia abortus S26/3	CHLAB	SRR7146631	host-associated	gut metagenome	32	33088	0.0967118	Chlamydiaceae
Chlamydia abortus S26/3	CHLAB	SRR7146641	host-associated	gut metagenome	1810	37295	4.8532	Chlamydiaceae
Chlamydia abortus S26/3	CHLAB	SRR7146643	host-associated	gut metagenome	9	44049	0.0204318	Chlamydiaceae
Chlamydia abortus S26/3	CHLAB	SRR7146652	host-associated	gut metagenome	7	6197	0.112958	Chlamydiaceae
Chlamydia abortus S26/3	CHLAB	SRR7146657	host-associated	gut metagenome	3	111851	0.00268214	Chlamydiaceae
Chlamydia abortus S26/3	CHLAB	SRR7146686	host-associated	gut metagenome	6	54314	0.0110469	Chlamydiaceae
Chlamydia abortus S26/3	CHLAB	SRR7146693	host-associated	gut metagenome	6	93815	0.00639557	Chlamydiaceae
Chlamydia abortus S26/3	CHLAB	SRR7146697	host-associated	gut metagenome	9	34519	0.0260726	Chlamydiaceae
Chlamydia abortus S26/3	CHLAB	SRR7146732	host-associated	gut metagenome	90	33812	0.266178	Chlamydiaceae
Chlamydia abortus S26/3	CHLAB	SRR7146734	host-associated	gut metagenome	49	42974	0.114022	Chlamydiaceae
Chlamydia abortus S26/3	CHLAB	SRR7146735	host-associated	gut metagenome	299	36619	0.816516	Chlamydiaceae
Chlamydia abortus S26/3	CHLAB	SRR7146737	host-associated	gut metagenome	3	68851	0.00435724	Chlamydiaceae
Chlamydia abortus S26/3	CHLAB	SRR7146743	host-associated	gut metagenome	5963	75215	7.92794	Chlamydiaceae
Chlamydia abortus S26/3	CHLAB	SRR7146745	host-associated	gut metagenome	6006	43090	13.9383	Chlamydiaceae
Chlamydia abortus S26/3	CHLAB	SRR7146747	host-associated	gut metagenome	2269	41022	5.53118	Chlamydiaceae
Chlamydia abortus S26/3	CHLAB	SRR7146748	host-associated	gut metagenome	3	77286	0.00388169	Chlamydiaceae
Chlamydia abortus S26/3	CHLAB	SRR7146763	host-associated	gut metagenome	838	73308	1.14312	Chlamydiaceae
Chlamydia abortus S26/3	CHLAB	SRR7146775	host-associated	gut metagenome	76	37737	0.201394	Chlamydiaceae
Chlamydia abortus S26/3	CHLAB	SRR7146787	host-associated	gut metagenome	1153	67100	1.71833	Chlamydiaceae
Chlamydia abortus S26/3	CHLAB	SRR7146788	host-associated	gut metagenome	4	79114	0.005056	Chlamydiaceae
Chlamydia abortus S26/3	CHLAB	SRR7146789	host-associated	gut metagenome	4	107599	0.00371751	Chlamydiaceae
Chlamydia abortus S26/3	CHLAB	SRR7146790	host-associated	gut metagenome	3	84928	0.0035324	Chlamydiaceae
Chlamydia abortus S26/3	CHLAB	SRR7146795	host-associated	gut metagenome	3	22222	0.0135001	Chlamydiaceae
Chlamydia abortus S26/3	CHLAB	SRR7146817	host-associated	gut metagenome	4	64818	0.00617113	Chlamydiaceae
Chlamydia abortus S26/3	CHLAB	SRR7146824	host-associated	gut metagenome	4	7460	0.0536193	Chlamydiaceae
Chlamydia abortus S26/3	CHLAB	SRR7146834	host-associated	gut metagenome	4	63484	0.0063008	Chlamydiaceae
Chlamydia abortus S26/3	CHLAB	SRR7146843	host-associated	gut metagenome	7	45994	0.0152194	Chlamydiaceae
Chlamydia abortus S26/3	CHLAB	SRR7146860	host-associated	gut metagenome	6	52195	0.0114954	Chlamydiaceae
Chlamydia abortus S26/3	CHLAB	SRR7146876	host-associated	gut metagenome	2036	7542	26.9955	Chlamydiaceae
Chlamydia abortus S26/3	CHLAB	SRR7146877	host-associated	gut metagenome	4	38613	0.0103592	Chlamydiaceae
Chlamydia felis Fe/C-56	CHLFF	SRR1294055	host-associated	metagenome	5	19927	0.0250916	Chlamydiaceae
Chlamydia felis Fe/C-56	CHLFF	SRR6150568	host-associated	gut metagenome	3	9352	0.0320787	Chlamydiaceae
Chlamydia gallinacea 08-1274/3	CHLGAL	ERR1618571	host-associated	Gallus gallus	35	69375	0.0504505	Chlamydiaceae
Chlamydia gallinacea 08-1274/3	CHLGAL	ERR1618580	host-associated	Gallus gallus	15	91584	0.0163784	Chlamydiaceae
Chlamydia gallinacea 08-1274/3	CHLGAL	ERR1618582	host-associated	Gallus gallus	14	85913	0.0162956	Chlamydiaceae
Chlamydia gallinacea 08-1274/3	CHLGAL	ERR1618661	host-associated	Gallus gallus	19	96668	0.0196549	Chlamydiaceae
Chlamydia gallinacea 08-1274/3	CHLGAL	ERR1618662	host-associated	Gallus gallus	89	101402	0.0877695	Chlamydiaceae
Chlamydia gallinacea 08-1274/3	CHLGAL	ERR1618663	host-associated	Gallus gallus	46	89167	0.0515886	Chlamydiaceae
Chlamydia gallinacea 08-1274/3	CHLGAL	ERR1618664	host-associated	Gallus gallus	44	112415	0.0391407	Chlamydiaceae
Chlamydia gallinacea 08-1274/3	CHLGAL	ERR1618678	host-associated	Gallus gallus	7	115489	0.00606118	Chlamydiaceae
Chlamydia gallinacea 08-1274/3	CHLGAL	ERR1618681	host-associated	Gallus gallus	9	79018	0.0113898	Chlamydiaceae
Chlamydia gallinacea 08-1274/3	CHLGAL	ERR1618682	host-associated	Gallus gallus	5	78222	0.00639206	Chlamydiaceae
Chlamydia gallinacea 08-1274/3	CHLGAL	ERR1618684	host-associated	Gallus gallus	3	34721	0.0086403	Chlamydiaceae
Chlamydia gallinacea 08-1274/3	CHLGAL	ERR1618685	host-associated	Gallus gallus	6	118252	0.00507391	Chlamydiaceae
Chlamydia gallinacea 08-1274/3	CHLGAL	ERR1618686	host-associated	Gallus gallus	7	77594	0.00902132	Chlamydiaceae
Chlamydia gallinacea 08-1274/3	CHLGAL	ERR1618691	host-associated	Gallus gallus	23	43019	0.0534647	Chlamydiaceae
Chlamydia muridarum str. Nigg	CHLMU	ERR2174921	host-associated	metagenomes	5	58465	0.00855213	Chlamydiaceae
Chlamydia muridarum str. Nigg	CHLMU	ERR2176938	host-associated	metagenomes	5	44712	0.0111827	Chlamydiaceae
Chlamydia muridarum str. Nigg	CHLMU	ERR2205500	host-associated	mammal environmental sample	24169	128029	18.8778	Chlamydiaceae
Chlamydia muridarum str. Nigg	CHLMU	ERR895132	host-associated	pig gut metagenome	11	74576	0.0147501	Chlamydiaceae
Chlamydia muridarum str. Nigg	CHLMU	ERR895133	host-associated	pig gut metagenome	11	81248	0.0135388	Chlamydiaceae
Chlamydia muridarum str. Nigg	CHLMU	ERR895134	host-associated	pig gut metagenome	10	76653	0.0130458	Chlamydiaceae
Chlamydia muridarum str. Nigg	CHLMU	SRR1042353	marine	marine metagenome	3	441098	0.000680121	Chlamydiaceae
Chlamydia muridarum str. Nigg	CHLMU	SRR1926156	host-associated	insect gut metagenome	9	163644	0.00549974	Chlamydiaceae
Chlamydia muridarum str. Nigg	CHLMU	SRR1926161	host-associated	insect gut metagenome	4	164304	0.00243451	Chlamydiaceae
Chlamydia muridarum str. Nigg	CHLMU	SRR1926187	host-associated	insect gut metagenome	3	115827	0.00259007	Chlamydiaceae
Chlamydia muridarum str. Nigg	CHLMU	SRR1926191	host-associated	insect gut metagenome	3	122143	0.00245614	Chlamydiaceae
Chlamydia muridarum str. Nigg	CHLMU	SRR2062741	host-associated	mouse gut metagenome	3	20858	0.014383	Chlamydiaceae
Chlamydia muridarum str. Nigg	CHLMU	SRR2062744	host-associated	mouse gut metagenome	32	27500	0.116364	Chlamydiaceae
Chlamydia muridarum str. Nigg	CHLMU	SRR2062745	host-associated	mouse gut metagenome	19	26450	0.0718336	Chlamydiaceae
Chlamydia muridarum str. Nigg	CHLMU	SRR2062754	host-associated	mouse gut metagenome	68	27187	0.25012	Chlamydiaceae
Chlamydia muridarum str. Nigg	CHLMU	SRR2062755	host-associated	mouse gut metagenome	37	18638	0.198519	Chlamydiaceae
Chlamydia muridarum str. Nigg	CHLMU	SRR2062756	host-associated	mouse gut metagenome	53	27487	0.192818	Chlamydiaceae
Chlamydia muridarum str. Nigg	CHLMU	SRR2062757	host-associated	mouse gut metagenome	47	19954	0.235542	Chlamydiaceae
Chlamydia muridarum str. Nigg	CHLMU	SRR2062758	host-associated	mouse gut metagenome	6	18923	0.0317074	Chlamydiaceae
Chlamydia muridarum str. Nigg	CHLMU	SRR2062759	host-associated	mouse gut metagenome	7	15594	0.0448891	Chlamydiaceae
Chlamydia muridarum str. Nigg	CHLMU	SRR2062760	host-associated	mouse gut metagenome	366	18317	1.99814	Chlamydiaceae
Chlamydia muridarum str. Nigg	CHLMU	SRR2062761	host-associated	mouse gut metagenome	7	21931	0.0319183	Chlamydiaceae
Chlamydia muridarum str. Nigg	CHLMU	SRR2062767	host-associated	mouse gut metagenome	23	29158	0.0788806	Chlamydiaceae
Chlamydia muridarum str. Nigg	CHLMU	SRR2087141	soil	soil metagenome	4	9848	0.0406174	Chlamydiaceae
Chlamydia muridarum str. Nigg	CHLMU	SRR6808088	host-associated	gut metagenome	63	178407	0.0353125	Chlamydiaceae
Chlamydia muridarum str. Nigg	CHLMU	SRR6808096	host-associated	gut metagenome	4	52261	0.00765389	Chlamydiaceae
Chlamydia muridarum str. Nigg	CHLMU	SRR6808101	host-associated	gut metagenome	29	160212	0.018101	Chlamydiaceae
Chlamydia muridarum str. Nigg	CHLMU	SRR7585164	freshwater	aquatic metagenome	3	31260	0.00959693	Chlamydiaceae
Chlamydia muridarum str. Nigg	CHLMU	SRR8242232	host-associated	pig metagenome	3350	98382	3.40509	Chlamydiaceae
Chlamydia muridarum str. Nigg	CHLMU	SRR8242234	host-associated	pig metagenome	3	131992	0.00227287	Chlamydiaceae
Chlamydia suis MD56	CHLSUIS	ERR104820	host-associated	gut metagenome	6	2778	0.215983	Chlamydiaceae
Chlamydia suis MD56	CHLSUIS	ERR104852	host-associated	gut metagenome	7	3072	0.227865	Chlamydiaceae
Chlamydia suis MD56	CHLSUIS	ERR104867	host-associated	gut metagenome	3	15646	0.0191742	Chlamydiaceae
Chlamydia suis MD56	CHLSUIS	ERR104871	host-associated	gut metagenome	3	12453	0.0240906	Chlamydiaceae
Chlamydia suis MD56	CHLSUIS	ERR104874	host-associated	gut metagenome	17	16368	0.103861	Chlamydiaceae
Chlamydia suis MD56	CHLSUIS	ERR104875	host-associated	gut metagenome	3	22284	0.0134626	Chlamydiaceae
Chlamydia suis MD56	CHLSUIS	ERR1056256	host-associated	Sus scrofa domesticus	3	72770	0.00412258	Chlamydiaceae
Chlamydia suis MD56	CHLSUIS	ERR1056257	host-associated	Sus scrofa domesticus	6	65982	0.00909339	Chlamydiaceae
Chlamydia suis MD56	CHLSUIS	ERR1056264	host-associated	Sus scrofa domesticus	8	70058	0.0114191	Chlamydiaceae
Chlamydia suis MD56	CHLSUIS	ERR1056265	host-associated	Sus scrofa domesticus	6	82137	0.00730487	Chlamydiaceae
Chlamydia suis MD56	CHLSUIS	ERR1056266	host-associated	Sus scrofa domesticus	3	55181	0.00543665	Chlamydiaceae
Chlamydia suis MD56	CHLSUIS	ERR1056273	host-associated	Sus scrofa domesticus	3	113001	0.00265484	Chlamydiaceae
Chlamydia suis MD56	CHLSUIS	ERR1056274	host-associated	Sus scrofa domesticus	4	64850	0.00616808	Chlamydiaceae
Chlamydia suis MD56	CHLSUIS	ERR1110247	host-associated	Equus caballus	5	455068	0.00109874	Chlamydiaceae
Chlamydia suis MD56	CHLSUIS	ERR1260481	soil	soil metagenome	4	54339	0.0073612	Chlamydiaceae
Chlamydia suis MD56	CHLSUIS	ERR1277789	host-associated	pig gut metagenome	5	8006	0.0624532	Chlamydiaceae
Chlamydia suis MD56	CHLSUIS	ERR1277884	host-associated	pig gut metagenome	14	7292	0.191991	Chlamydiaceae
Chlamydia suis MD56	CHLSUIS	ERR1277885	host-associated	pig gut metagenome	11	7455	0.147552	Chlamydiaceae
Chlamydia suis MD56	CHLSUIS	ERR1589397	host-associated	Sus scrofa	7	271052	0.00258253	Chlamydiaceae
Chlamydia suis MD56	CHLSUIS	ERR1589400	host-associated	Sus scrofa	3	292636	0.00102516	Chlamydiaceae
Chlamydia suis MD56	CHLSUIS	ERR1589405	host-associated	Sus scrofa	5	387329	0.00129089	Chlamydiaceae
Chlamydia suis MD56	CHLSUIS	ERR1589406	host-associated	Sus scrofa	4	449802	0.00088928	Chlamydiaceae
Chlamydia suis MD56	CHLSUIS	ERR1589407	host-associated	Sus scrofa	6	371339	0.00161577	Chlamydiaceae
Chlamydia suis MD56	CHLSUIS	ERR1616398	host-associated	gut metagenome	16443	75332	21.8274	Chlamydiaceae
Chlamydia suis MD56	CHLSUIS	ERR1616399	host-associated	gut metagenome	35094	107465	32.6562	Chlamydiaceae
Chlamydia suis MD56	CHLSUIS	ERR1616402	host-associated	gut metagenome	128	34432	0.371747	Chlamydiaceae
Chlamydia suis MD56	CHLSUIS	ERR1616403	host-associated	gut metagenome	10	189781	0.00526923	Chlamydiaceae
Chlamydia suis MD56	CHLSUIS	ERR1616407	host-associated	gut metagenome	40	119580	0.0334504	Chlamydiaceae
Chlamydia suis MD56	CHLSUIS	ERR1616409	host-associated	gut metagenome	511	105126	0.486083	Chlamydiaceae
Chlamydia suis MD56	CHLSUIS	ERR1616410	host-associated	gut metagenome	840	118077	0.7114	Chlamydiaceae
Chlamydia suis MD56	CHLSUIS	ERR1616411	host-associated	gut metagenome	397	39064	1.01628	Chlamydiaceae
Chlamydia suis MD56	CHLSUIS	ERR1616414	host-associated	gut metagenome	4	149910	0.00266827	Chlamydiaceae
Chlamydia suis MD56	CHLSUIS	ERR1616416	host-associated	gut metagenome	214	207379	0.103193	Chlamydiaceae
Chlamydia suis MD56	CHLSUIS	ERR1616418	host-associated	gut metagenome	5	170799	0.00292742	Chlamydiaceae
Chlamydia suis MD56	CHLSUIS	ERR1616419	host-associated	gut metagenome	14	57439	0.0243737	Chlamydiaceae
Chlamydia suis MD56	CHLSUIS	ERR1616422	host-associated	gut metagenome	1885	187669	1.00443	Chlamydiaceae
Chlamydia suis MD56	CHLSUIS	ERR1616423	host-associated	gut metagenome	3683	65450	5.6272	Chlamydiaceae
Chlamydia suis MD56	CHLSUIS	ERR1616426	host-associated	gut metagenome	32	90766	0.0352555	Chlamydiaceae
Chlamydia suis MD56	CHLSUIS	ERR1616427	host-associated	gut metagenome	389	67011	0.580502	Chlamydiaceae
Chlamydia suis MD56	CHLSUIS	ERR1709307	host-associated	Sus scrofa domesticus	4	150409	0.00265942	Chlamydiaceae
Chlamydia suis MD56	CHLSUIS	ERR1709311	host-associated	Sus scrofa domesticus	194	145054	0.133743	Chlamydiaceae
Chlamydia suis MD56	CHLSUIS	ERR1709313	host-associated	Sus scrofa domesticus	3	122887	0.00244127	Chlamydiaceae
Chlamydia suis MD56	CHLSUIS	ERR1709314	host-associated	Sus scrofa domesticus	772	185617	0.41591	Chlamydiaceae
Chlamydia suis MD56	CHLSUIS	ERR1709315	host-associated	Sus scrofa domesticus	54812	182065	30.1057	Chlamydiaceae
Chlamydia suis MD56	CHLSUIS	ERR1709316	host-associated	Sus scrofa domesticus	1066	224608	0.474605	Chlamydiaceae
Chlamydia suis MD56	CHLSUIS	ERR1709317	host-associated	Sus scrofa domesticus	16824	220128	7.64283	Chlamydiaceae
Chlamydia suis MD56	CHLSUIS	ERR1709318	host-associated	Sus scrofa domesticus	4337	193282	2.24387	Chlamydiaceae
Chlamydia suis MD56	CHLSUIS	ERR1709319	host-associated	Sus scrofa domesticus	3543	204433	1.73309	Chlamydiaceae
Chlamydia suis MD56	CHLSUIS	ERR1709320	host-associated	Sus scrofa domesticus	82820	204001	40.5978	Chlamydiaceae
Chlamydia suis MD56	CHLSUIS	ERR1709321	host-associated	Sus scrofa domesticus	48	161449	0.0297308	Chlamydiaceae
Chlamydia suis MD56	CHLSUIS	ERR1709322	host-associated	Sus scrofa domesticus	4	193087	0.00207161	Chlamydiaceae
Chlamydia suis MD56	CHLSUIS	ERR1709323	host-associated	Sus scrofa domesticus	7378	186473	3.9566	Chlamydiaceae
Chlamydia suis MD56	CHLSUIS	ERR1709324	host-associated	Sus scrofa domesticus	7	244185	0.00286668	Chlamydiaceae
Chlamydia suis MD56	CHLSUIS	ERR1709325	host-associated	Sus scrofa domesticus	8	247653	0.00323033	Chlamydiaceae
Chlamydia suis MD56	CHLSUIS	ERR1709326	host-associated	Sus scrofa domesticus	18	254209	0.00708079	Chlamydiaceae
Chlamydia suis MD56	CHLSUIS	ERR1709327	host-associated	Sus scrofa domesticus	670	162238	0.412974	Chlamydiaceae
Chlamydia suis MD56	CHLSUIS	ERR1709328	host-associated	Sus scrofa domesticus	1819	209813	0.866962	Chlamydiaceae
Chlamydia suis MD56	CHLSUIS	ERR1709329	host-associated	Sus scrofa domesticus	793	187450	0.423046	Chlamydiaceae
Chlamydia suis MD56	CHLSUIS	ERR1709330	host-associated	Sus scrofa domesticus	6	265651	0.0022586	Chlamydiaceae
Chlamydia suis MD56	CHLSUIS	ERR1709331	host-associated	Sus scrofa domesticus	7	230054	0.00304276	Chlamydiaceae
Chlamydia suis MD56	CHLSUIS	ERR1709333	host-associated	Sus scrofa domesticus	9	237958	0.00378218	Chlamydiaceae
Chlamydia suis MD56	CHLSUIS	ERR1709334	host-associated	Sus scrofa domesticus	11	264798	0.00415411	Chlamydiaceae
Chlamydia suis MD56	CHLSUIS	ERR1709335	host-associated	Sus scrofa domesticus	8	253735	0.0031529	Chlamydiaceae
Chlamydia suis MD56	CHLSUIS	ERR1709336	host-associated	Sus scrofa domesticus	9	293670	0.00306466	Chlamydiaceae
Chlamydia suis MD56	CHLSUIS	ERR1709337	host-associated	Sus scrofa domesticus	14	389411	0.00359517	Chlamydiaceae
Chlamydia suis MD56	CHLSUIS	ERR1709338	host-associated	Sus scrofa domesticus	11	289703	0.00379699	Chlamydiaceae
Chlamydia suis MD56	CHLSUIS	ERR1709339	host-associated	Sus scrofa domesticus	5	261773	0.00191005	Chlamydiaceae
Chlamydia suis MD56	CHLSUIS	ERR1709340	host-associated	Sus scrofa domesticus	32	259273	0.0123422	Chlamydiaceae
Chlamydia suis MD56	CHLSUIS	ERR1709341	host-associated	Sus scrofa domesticus	596	247695	0.240619	Chlamydiaceae
Chlamydia suis MD56	CHLSUIS	ERR1709342	host-associated	Sus scrofa domesticus	14	312144	0.00448511	Chlamydiaceae
Chlamydia suis MD56	CHLSUIS	ERR1709343	host-associated	Sus scrofa domesticus	12	257856	0.00465376	Chlamydiaceae
Chlamydia suis MD56	CHLSUIS	ERR1709344	host-associated	Sus scrofa domesticus	216305	286360	75.536	Chlamydiaceae
Chlamydia suis MD56	CHLSUIS	ERR1709345	host-associated	Sus scrofa domesticus	49	281548	0.0174038	Chlamydiaceae
Chlamydia suis MD56	CHLSUIS	ERR1709346	host-associated	Sus scrofa domesticus	1079	253746	0.425228	Chlamydiaceae
Chlamydia suis MD56	CHLSUIS	ERR1709347	host-associated	Sus scrofa domesticus	1581	314320	0.502991	Chlamydiaceae
Chlamydia suis MD56	CHLSUIS	ERR1709348	host-associated	Sus scrofa domesticus	328	248446	0.132021	Chlamydiaceae
Chlamydia suis MD56	CHLSUIS	ERR1709349	host-associated	Sus scrofa domesticus	41	276185	0.0148451	Chlamydiaceae
Chlamydia suis MD56	CHLSUIS	ERR1709350	host-associated	Sus scrofa domesticus	7	277687	0.00252082	Chlamydiaceae
Chlamydia suis MD56	CHLSUIS	ERR1709351	host-associated	Sus scrofa domesticus	55	196339	0.0280128	Chlamydiaceae
Chlamydia suis MD56	CHLSUIS	ERR1709352	host-associated	Sus scrofa domesticus	19	217780	0.0087244	Chlamydiaceae
Chlamydia suis MD56	CHLSUIS	ERR1709353	host-associated	Sus scrofa domesticus	74	273920	0.0270152	Chlamydiaceae
Chlamydia suis MD56	CHLSUIS	ERR1709354	host-associated	Sus scrofa domesticus	5	258916	0.00193113	Chlamydiaceae
Chlamydia suis MD56	CHLSUIS	ERR1709355	host-associated	Sus scrofa domesticus	5	287767	0.00173752	Chlamydiaceae
Chlamydia suis MD56	CHLSUIS	ERR1709356	host-associated	Sus scrofa domesticus	10	290719	0.00343975	Chlamydiaceae
Chlamydia suis MD56	CHLSUIS	ERR1709357	host-associated	Sus scrofa domesticus	55	325554	0.0168943	Chlamydiaceae
Chlamydia suis MD56	CHLSUIS	ERR1709358	host-associated	Sus scrofa domesticus	40	246069	0.0162556	Chlamydiaceae
Chlamydia suis MD56	CHLSUIS	ERR1709361	host-associated	Sus scrofa domesticus	73	249103	0.0293051	Chlamydiaceae
Chlamydia suis MD56	CHLSUIS	ERR1709362	host-associated	Sus scrofa domesticus	11	125634	0.00875559	Chlamydiaceae
Chlamydia suis MD56	CHLSUIS	ERR1709364	host-associated	Sus scrofa domesticus	5	92133	0.00542694	Chlamydiaceae
Chlamydia suis MD56	CHLSUIS	ERR1709365	host-associated	Sus scrofa domesticus	43	132847	0.0323681	Chlamydiaceae
Chlamydia suis MD56	CHLSUIS	ERR1709367	host-associated	Sus scrofa domesticus	2807	165384	1.69726	Chlamydiaceae
Chlamydia suis MD56	CHLSUIS	ERR1709368	host-associated	Sus scrofa domesticus	4	138854	0.00288072	Chlamydiaceae
Chlamydia suis MD56	CHLSUIS	ERR1709369	host-associated	Sus scrofa domesticus	759	159541	0.47574	Chlamydiaceae
Chlamydia suis MD56	CHLSUIS	ERR1709370	host-associated	Sus scrofa domesticus	2324	130943	1.77482	Chlamydiaceae
Chlamydia suis MD56	CHLSUIS	ERR1709371	host-associated	Sus scrofa domesticus	7	114597	0.00610836	Chlamydiaceae
Chlamydia suis MD56	CHLSUIS	ERR1709372	host-associated	Sus scrofa domesticus	10	142541	0.00701553	Chlamydiaceae
Chlamydia suis MD56	CHLSUIS	ERR1709382	host-associated	Sus scrofa domesticus	5	141739	0.00352761	Chlamydiaceae
Chlamydia suis MD56	CHLSUIS	ERR1709383	host-associated	Sus scrofa domesticus	5	145685	0.00343206	Chlamydiaceae
Chlamydia suis MD56	CHLSUIS	ERR1709384	host-associated	Sus scrofa domesticus	70	149894	0.0466997	Chlamydiaceae
Chlamydia suis MD56	CHLSUIS	ERR1709386	host-associated	Sus scrofa domesticus	441	142502	0.309469	Chlamydiaceae
Chlamydia suis MD56	CHLSUIS	ERR1709390	host-associated	Sus scrofa domesticus	666	168971	0.39415	Chlamydiaceae
Chlamydia suis MD56	CHLSUIS	ERR1709391	host-associated	Sus scrofa domesticus	1694	116822	1.45007	Chlamydiaceae
Chlamydia suis MD56	CHLSUIS	ERR1709392	host-associated	Sus scrofa domesticus	160	103753	0.154212	Chlamydiaceae
Chlamydia suis MD56	CHLSUIS	ERR1709395	host-associated	Sus scrofa domesticus	17	158134	0.0107504	Chlamydiaceae
Chlamydia suis MD56	CHLSUIS	ERR1709397	host-associated	Sus scrofa domesticus	298	133907	0.222543	Chlamydiaceae
Chlamydia suis MD56	CHLSUIS	ERR1709400	host-associated	Sus scrofa domesticus	128	153191	0.0835558	Chlamydiaceae
Chlamydia suis MD56	CHLSUIS	ERR1709401	host-associated	Sus scrofa domesticus	188	148268	0.126797	Chlamydiaceae
Chlamydia suis MD56	CHLSUIS	ERR1709402	host-associated	Sus scrofa domesticus	34	126875	0.026798	Chlamydiaceae
Chlamydia suis MD56	CHLSUIS	ERR1709403	host-associated	Sus scrofa domesticus	718	146077	0.491522	Chlamydiaceae
Chlamydia suis MD56	CHLSUIS	ERR1709410	host-associated	Sus scrofa domesticus	29	117832	0.0246113	Chlamydiaceae
Chlamydia suis MD56	CHLSUIS	ERR1709411	host-associated	Sus scrofa domesticus	12	182281	0.00658324	Chlamydiaceae
Chlamydia suis MD56	CHLSUIS	ERR1709412	host-associated	Sus scrofa domesticus	4	187725	0.00213078	Chlamydiaceae
Chlamydia suis MD56	CHLSUIS	ERR1709413	host-associated	Sus scrofa domesticus	11	139113	0.00790724	Chlamydiaceae
Chlamydia suis MD56	CHLSUIS	ERR1709414	host-associated	Sus scrofa domesticus	40	199279	0.0200724	Chlamydiaceae
Chlamydia suis MD56	CHLSUIS	ERR1709415	host-associated	Sus scrofa domesticus	4	209174	0.00191228	Chlamydiaceae
Chlamydia suis MD56	CHLSUIS	ERR1709416	host-associated	Sus scrofa domesticus	3982	228680	1.7413	Chlamydiaceae
Chlamydia suis MD56	CHLSUIS	ERR1709417	host-associated	Sus scrofa domesticus	14	211013	0.00663466	Chlamydiaceae
Chlamydia suis MD56	CHLSUIS	ERR1709418	host-associated	Sus scrofa domesticus	1082	222436	0.486432	Chlamydiaceae
Chlamydia suis MD56	CHLSUIS	ERR1709419	host-associated	Sus scrofa domesticus	3577	202549	1.76599	Chlamydiaceae
Chlamydia suis MD56	CHLSUIS	ERR1709420	host-associated	Sus scrofa domesticus	9	168150	0.00535236	Chlamydiaceae
Chlamydia suis MD56	CHLSUIS	ERR1709429	host-associated	Sus scrofa domesticus	8	238720	0.00335121	Chlamydiaceae
Chlamydia suis MD56	CHLSUIS	ERR1709431	host-associated	Sus scrofa domesticus	5	207716	0.00240713	Chlamydiaceae
Chlamydia suis MD56	CHLSUIS	ERR1709432	host-associated	Sus scrofa domesticus	7	205329	0.00340916	Chlamydiaceae
Chlamydia suis MD56	CHLSUIS	ERR1709433	host-associated	Sus scrofa domesticus	92	213145	0.0431631	Chlamydiaceae
Chlamydia suis MD56	CHLSUIS	ERR1709435	host-associated	Sus scrofa domesticus	626	207788	0.301269	Chlamydiaceae
Chlamydia suis MD56	CHLSUIS	ERR1709439	host-associated	Sus scrofa domesticus	1035	235867	0.438807	Chlamydiaceae
Chlamydia suis MD56	CHLSUIS	ERR1709440	host-associated	Sus scrofa domesticus	1501	188942	0.794424	Chlamydiaceae
Chlamydia suis MD56	CHLSUIS	ERR1709441	host-associated	Sus scrofa domesticus	254	155537	0.163305	Chlamydiaceae
Chlamydia suis MD56	CHLSUIS	ERR1709444	host-associated	Sus scrofa domesticus	23	224426	0.0102484	Chlamydiaceae
Chlamydia suis MD56	CHLSUIS	ERR1709446	host-associated	Sus scrofa domesticus	438	203536	0.215195	Chlamydiaceae
Chlamydia suis MD56	CHLSUIS	ERR1709449	host-associated	Sus scrofa domesticus	174	218034	0.0798041	Chlamydiaceae
Chlamydia suis MD56	CHLSUIS	ERR1709450	host-associated	Sus scrofa domesticus	240	215245	0.111501	Chlamydiaceae
Chlamydia suis MD56	CHLSUIS	ERR1709451	host-associated	Sus scrofa domesticus	56	185138	0.0302477	Chlamydiaceae
Chlamydia suis MD56	CHLSUIS	ERR1709452	host-associated	Sus scrofa domesticus	1000	210020	0.476145	Chlamydiaceae
Chlamydia suis MD56	CHLSUIS	ERR1709455	host-associated	Sus scrofa domesticus	5	161535	0.0030953	Chlamydiaceae
Chlamydia suis MD56	CHLSUIS	ERR1709459	host-associated	Sus scrofa domesticus	45	178950	0.0251467	Chlamydiaceae
Chlamydia suis MD56	CHLSUIS	ERR2022733	host-associated	gut metagenome	75	30931	0.242475	Chlamydiaceae
Chlamydia suis MD56	CHLSUIS	ERR2022737	host-associated	gut metagenome	59	6051	0.975045	Chlamydiaceae
Chlamydia suis MD56	CHLSUIS	ERR2022739	host-associated	gut metagenome	205	29883	0.686009	Chlamydiaceae
Chlamydia suis MD56	CHLSUIS	ERR2022743	host-associated	gut metagenome	7	34197	0.0204696	Chlamydiaceae
Chlamydia suis MD56	CHLSUIS	ERR2022744	host-associated	gut metagenome	17	30945	0.0549362	Chlamydiaceae
Chlamydia suis MD56	CHLSUIS	ERR2099030	host-associated	Sus scrofa	4	49220	0.00812678	Chlamydiaceae
Chlamydia suis MD56	CHLSUIS	ERR2099031	host-associated	Sus scrofa	11	61077	0.0180101	Chlamydiaceae
Chlamydia suis MD56	CHLSUIS	ERR2099033	host-associated	Sus scrofa	22	51031	0.0431111	Chlamydiaceae
Chlamydia suis MD56	CHLSUIS	ERR2099037	host-associated	Sus scrofa	6	77660	0.00772599	Chlamydiaceae
Chlamydia suis MD56	CHLSUIS	ERR2099039	host-associated	Sus scrofa	6	52456	0.0114382	Chlamydiaceae
Chlamydia suis MD56	CHLSUIS	ERR2099041	host-associated	Sus scrofa	4	54909	0.00728478	Chlamydiaceae
Chlamydia suis MD56	CHLSUIS	ERR2104104	host-associated	pig metagenome	175	296323	0.0590572	Chlamydiaceae
Chlamydia suis MD56	CHLSUIS	ERR2104105	host-associated	pig metagenome	92	177221	0.0519126	Chlamydiaceae
Chlamydia suis MD56	CHLSUIS	ERR2104107	host-associated	pig metagenome	135	132166	0.102144	Chlamydiaceae
Chlamydia suis MD56	CHLSUIS	ERR2104114	host-associated	pig metagenome	55	60813	0.0904412	Chlamydiaceae
Chlamydia suis MD56	CHLSUIS	ERR2104118	host-associated	pig metagenome	4	242190	0.0016516	Chlamydiaceae
Chlamydia suis MD56	CHLSUIS	ERR2104125	host-associated	pig metagenome	5	244983	0.00204096	Chlamydiaceae
Chlamydia suis MD56	CHLSUIS	ERR2104127	host-associated	pig metagenome	4	151040	0.00264831	Chlamydiaceae
Chlamydia suis MD56	CHLSUIS	ERR2104131	host-associated	pig metagenome	14	166073	0.00843003	Chlamydiaceae
Chlamydia suis MD56	CHLSUIS	ERR2104133	host-associated	pig metagenome	3	201172	0.00149126	Chlamydiaceae
Chlamydia suis MD56	CHLSUIS	ERR2104151	host-associated	pig metagenome	6	102194	0.00587119	Chlamydiaceae
Chlamydia suis MD56	CHLSUIS	ERR2104159	host-associated	pig metagenome	10	112431	0.00889434	Chlamydiaceae
Chlamydia suis MD56	CHLSUIS	ERR2104170	host-associated	pig metagenome	7	58959	0.0118727	Chlamydiaceae
Chlamydia suis MD56	CHLSUIS	ERR2104180	host-associated	pig metagenome	451	83175	0.54223	Chlamydiaceae
Chlamydia suis MD56	CHLSUIS	ERR2104181	host-associated	pig metagenome	5242	239798	2.18601	Chlamydiaceae
Chlamydia suis MD56	CHLSUIS	ERR2104185	host-associated	pig metagenome	55	41432	0.132748	Chlamydiaceae
Chlamydia suis MD56	CHLSUIS	ERR2104186	host-associated	pig metagenome	444	263603	0.168435	Chlamydiaceae
Chlamydia suis MD56	CHLSUIS	ERR2104189	host-associated	pig metagenome	39	155834	0.0250266	Chlamydiaceae
Chlamydia suis MD56	CHLSUIS	ERR2104195	host-associated	pig metagenome	99	97874	0.10115	Chlamydiaceae
Chlamydia suis MD56	CHLSUIS	ERR2104199	host-associated	pig metagenome	188	70391	0.26708	Chlamydiaceae
Chlamydia suis MD56	CHLSUIS	ERR2104201	host-associated	pig metagenome	3	40174	0.00746752	Chlamydiaceae
Chlamydia suis MD56	CHLSUIS	ERR2104203	host-associated	pig metagenome	17	104305	0.0162984	Chlamydiaceae
Chlamydia suis MD56	CHLSUIS	ERR2104205	host-associated	pig metagenome	138	416952	0.0330973	Chlamydiaceae
Chlamydia suis MD56	CHLSUIS	ERR2104208	host-associated	pig metagenome	7	98424	0.00711209	Chlamydiaceae
Chlamydia suis MD56	CHLSUIS	ERR2104210	host-associated	pig metagenome	48	583665	0.0082239	Chlamydiaceae
Chlamydia suis MD56	CHLSUIS	ERR2104212	host-associated	pig metagenome	13	193892	0.00670476	Chlamydiaceae
Chlamydia suis MD56	CHLSUIS	ERR2104218	host-associated	pig metagenome	84	273677	0.0306931	Chlamydiaceae
Chlamydia suis MD56	CHLSUIS	ERR2104220	host-associated	pig metagenome	4	55824	0.00716538	Chlamydiaceae
Chlamydia suis MD56	CHLSUIS	ERR2104223	host-associated	pig metagenome	85	110762	0.0767411	Chlamydiaceae
Chlamydia suis MD56	CHLSUIS	ERR2104286	host-associated	pig metagenome	132	91946	0.143563	Chlamydiaceae
Chlamydia suis MD56	CHLSUIS	ERR2104298	host-associated	pig metagenome	34	200610	0.0169483	Chlamydiaceae
Chlamydia suis MD56	CHLSUIS	ERR2104302	host-associated	pig metagenome	313	420276	0.0744749	Chlamydiaceae
Chlamydia suis MD56	CHLSUIS	ERR2104304	host-associated	pig metagenome	34	109327	0.0310994	Chlamydiaceae
Chlamydia suis MD56	CHLSUIS	ERR2104307	host-associated	pig metagenome	41	115217	0.035585	Chlamydiaceae
Chlamydia suis MD56	CHLSUIS	ERR2104312	host-associated	pig metagenome	14	131993	0.0106066	Chlamydiaceae
Chlamydia suis MD56	CHLSUIS	ERR2104323	host-associated	pig metagenome	17	90755	0.0187318	Chlamydiaceae
Chlamydia suis MD56	CHLSUIS	ERR2104385	host-associated	pig metagenome	23	314705	0.00730843	Chlamydiaceae
Chlamydia suis MD56	CHLSUIS	ERR2104391	host-associated	pig metagenome	10	190765	0.00524205	Chlamydiaceae
Chlamydia suis MD56	CHLSUIS	ERR2104395	host-associated	pig metagenome	11	118926	0.00924945	Chlamydiaceae
Chlamydia suis MD56	CHLSUIS	ERR2104399	host-associated	pig metagenome	50	114704	0.0435905	Chlamydiaceae
Chlamydia suis MD56	CHLSUIS	ERR2110456	host-associated	pig metagenome	4311	208651	2.06613	Chlamydiaceae
Chlamydia suis MD56	CHLSUIS	ERR2110457	host-associated	pig metagenome	9726	288246	3.3742	Chlamydiaceae
Chlamydia suis MD56	CHLSUIS	ERR2110458	host-associated	pig metagenome	22	279235	0.00787867	Chlamydiaceae
Chlamydia suis MD56	CHLSUIS	ERR2110459	host-associated	pig metagenome	11	244274	0.00450314	Chlamydiaceae
Chlamydia suis MD56	CHLSUIS	ERR2110460	host-associated	pig metagenome	4	332721	0.00120221	Chlamydiaceae
Chlamydia suis MD56	CHLSUIS	ERR2110461	host-associated	pig metagenome	754	87128	0.865393	Chlamydiaceae
Chlamydia suis MD56	CHLSUIS	ERR2110462	host-associated	pig metagenome	343	280823	0.122141	Chlamydiaceae
Chlamydia suis MD56	CHLSUIS	ERR2110463	host-associated	pig metagenome	153	114596	0.133513	Chlamydiaceae
Chlamydia suis MD56	CHLSUIS	ERR2110464	host-associated	pig metagenome	592	385021	0.153758	Chlamydiaceae
Chlamydia suis MD56	CHLSUIS	ERR2110465	host-associated	pig metagenome	3981	210545	1.89081	Chlamydiaceae
Chlamydia suis MD56	CHLSUIS	ERR2110466	host-associated	pig metagenome	348	134805	0.258151	Chlamydiaceae
Chlamydia suis MD56	CHLSUIS	ERR2110467	host-associated	pig metagenome	2522	193678	1.30216	Chlamydiaceae
Chlamydia suis MD56	CHLSUIS	ERR2110468	host-associated	pig metagenome	140	256677	0.0545433	Chlamydiaceae
Chlamydia suis MD56	CHLSUIS	ERR2110469	host-associated	pig metagenome	85	184075	0.0461768	Chlamydiaceae
Chlamydia suis MD56	CHLSUIS	ERR2110470	host-associated	pig metagenome	592	92259	0.641672	Chlamydiaceae
Chlamydia suis MD56	CHLSUIS	ERR2110471	host-associated	pig metagenome	1884	117253	1.60678	Chlamydiaceae
Chlamydia suis MD56	CHLSUIS	ERR2110472	host-associated	pig metagenome	182	182353	0.0998064	Chlamydiaceae
Chlamydia suis MD56	CHLSUIS	ERR2110473	host-associated	pig metagenome	123	290871	0.0422868	Chlamydiaceae
Chlamydia suis MD56	CHLSUIS	ERR2110474	host-associated	pig metagenome	828	172017	0.481348	Chlamydiaceae
Chlamydia suis MD56	CHLSUIS	ERR2110475	host-associated	pig metagenome	403	70616	0.570692	Chlamydiaceae
Chlamydia suis MD56	CHLSUIS	ERR2110476	host-associated	pig metagenome	926	56212	1.64734	Chlamydiaceae
Chlamydia suis MD56	CHLSUIS	ERR2110477	host-associated	pig metagenome	1640	136718	1.19955	Chlamydiaceae
Chlamydia suis MD56	CHLSUIS	ERR2110478	host-associated	pig metagenome	3393	161490	2.10106	Chlamydiaceae
Chlamydia suis MD56	CHLSUIS	ERR2110479	host-associated	pig metagenome	770	85667	0.898829	Chlamydiaceae
Chlamydia suis MD56	CHLSUIS	ERR2110480	host-associated	pig metagenome	2219	196757	1.12779	Chlamydiaceae
Chlamydia suis MD56	CHLSUIS	ERR2110481	host-associated	pig metagenome	2054	164645	1.24753	Chlamydiaceae
Chlamydia suis MD56	CHLSUIS	ERR2110482	host-associated	pig metagenome	1142	132746	0.86029	Chlamydiaceae
Chlamydia suis MD56	CHLSUIS	ERR2110483	host-associated	pig metagenome	1674	90216	1.85555	Chlamydiaceae
Chlamydia suis MD56	CHLSUIS	ERR2110484	host-associated	pig metagenome	193	155464	0.124144	Chlamydiaceae
Chlamydia suis MD56	CHLSUIS	ERR2110485	host-associated	pig metagenome	515	49212	1.04649	Chlamydiaceae
Chlamydia suis MD56	CHLSUIS	ERR2110486	host-associated	pig metagenome	2197	143195	1.53427	Chlamydiaceae
Chlamydia suis MD56	CHLSUIS	ERR2110487	host-associated	pig metagenome	536	108889	0.492244	Chlamydiaceae
Chlamydia suis MD56	CHLSUIS	ERR2110488	host-associated	pig metagenome	4	138013	0.00289828	Chlamydiaceae
Chlamydia suis MD56	CHLSUIS	ERR2110489	host-associated	pig metagenome	28	226465	0.0123639	Chlamydiaceae
Chlamydia suis MD56	CHLSUIS	ERR2110490	host-associated	pig metagenome	5	56485	0.00885191	Chlamydiaceae
Chlamydia suis MD56	CHLSUIS	ERR2110492	host-associated	pig metagenome	12	75714	0.0158491	Chlamydiaceae
Chlamydia suis MD56	CHLSUIS	ERR2110494	host-associated	pig metagenome	76	254669	0.0298427	Chlamydiaceae
Chlamydia suis MD56	CHLSUIS	ERR2110498	host-associated	pig metagenome	5	81708	0.00611935	Chlamydiaceae
Chlamydia suis MD56	CHLSUIS	ERR2110499	host-associated	pig metagenome	7	198955	0.00351838	Chlamydiaceae
Chlamydia suis MD56	CHLSUIS	ERR2110506	host-associated	pig metagenome	4	86419	0.00462861	Chlamydiaceae
Chlamydia suis MD56	CHLSUIS	ERR2110508	host-associated	pig metagenome	50	344212	0.0145259	Chlamydiaceae
Chlamydia suis MD56	CHLSUIS	ERR2110509	host-associated	pig metagenome	6	207642	0.00288959	Chlamydiaceae
Chlamydia suis MD56	CHLSUIS	ERR2110511	host-associated	pig metagenome	5	184836	0.0027051	Chlamydiaceae
Chlamydia suis MD56	CHLSUIS	ERR2110514	host-associated	pig metagenome	86	141266	0.0608781	Chlamydiaceae
Chlamydia suis MD56	CHLSUIS	ERR2110516	host-associated	pig metagenome	68	80130	0.0848621	Chlamydiaceae
Chlamydia suis MD56	CHLSUIS	ERR2110518	host-associated	pig metagenome	12	142195	0.00843912	Chlamydiaceae
Chlamydia suis MD56	CHLSUIS	ERR2110521	host-associated	pig metagenome	6	47212	0.0127086	Chlamydiaceae
Chlamydia suis MD56	CHLSUIS	ERR2110535	host-associated	pig metagenome	10	64462	0.015513	Chlamydiaceae
Chlamydia suis MD56	CHLSUIS	ERR2110538	host-associated	pig metagenome	6	126801	0.00473182	Chlamydiaceae
Chlamydia suis MD56	CHLSUIS	ERR2110549	host-associated	pig metagenome	7	109500	0.00639269	Chlamydiaceae
Chlamydia suis MD56	CHLSUIS	ERR2110551	host-associated	pig metagenome	35	655938	0.00533587	Chlamydiaceae
Chlamydia suis MD56	CHLSUIS	ERR2110552	host-associated	pig metagenome	39	302478	0.0128935	Chlamydiaceae
Chlamydia suis MD56	CHLSUIS	ERR2110556	host-associated	pig metagenome	33	277071	0.0119103	Chlamydiaceae
Chlamydia suis MD56	CHLSUIS	ERR2110557	host-associated	pig metagenome	128	434447	0.0294627	Chlamydiaceae
Chlamydia suis MD56	CHLSUIS	ERR2110559	host-associated	pig metagenome	8	125555	0.00637171	Chlamydiaceae
Chlamydia suis MD56	CHLSUIS	ERR2110560	host-associated	pig metagenome	9	293665	0.00306472	Chlamydiaceae
Chlamydia suis MD56	CHLSUIS	ERR2110565	host-associated	pig metagenome	27	279538	0.00965879	Chlamydiaceae
Chlamydia suis MD56	CHLSUIS	ERR2110566	host-associated	pig metagenome	3	86214	0.00347971	Chlamydiaceae
Chlamydia suis MD56	CHLSUIS	ERR2110568	host-associated	pig metagenome	3	63544	0.00472114	Chlamydiaceae
Chlamydia suis MD56	CHLSUIS	ERR2110569	host-associated	pig metagenome	255	435868	0.058504	Chlamydiaceae
Chlamydia suis MD56	CHLSUIS	ERR2110570	host-associated	pig metagenome	5	140326	0.00356313	Chlamydiaceae
Chlamydia suis MD56	CHLSUIS	ERR2110573	host-associated	pig metagenome	178	338568	0.0525744	Chlamydiaceae
Chlamydia suis MD56	CHLSUIS	ERR2110574	host-associated	pig metagenome	6	185321	0.00323763	Chlamydiaceae
Chlamydia suis MD56	CHLSUIS	ERR2110576	host-associated	pig metagenome	120	594984	0.0201686	Chlamydiaceae
Chlamydia suis MD56	CHLSUIS	ERR2110577	host-associated	pig metagenome	143	278068	0.0514263	Chlamydiaceae
Chlamydia suis MD56	CHLSUIS	ERR2110578	host-associated	pig metagenome	10	237226	0.00421539	Chlamydiaceae
Chlamydia suis MD56	CHLSUIS	ERR2110583	host-associated	pig metagenome	21	129318	0.016239	Chlamydiaceae
Chlamydia suis MD56	CHLSUIS	ERR2110584	host-associated	pig metagenome	50	239041	0.0209169	Chlamydiaceae
Chlamydia suis MD56	CHLSUIS	ERR2110586	host-associated	pig metagenome	9	441339	0.00203925	Chlamydiaceae
Chlamydia suis MD56	CHLSUIS	ERR2110590	host-associated	pig metagenome	5	76641	0.00652392	Chlamydiaceae
Chlamydia suis MD56	CHLSUIS	ERR2110594	host-associated	pig metagenome	6	157019	0.00382119	Chlamydiaceae
Chlamydia suis MD56	CHLSUIS	ERR2110595	host-associated	pig metagenome	36	244841	0.0147034	Chlamydiaceae
Chlamydia suis MD56	CHLSUIS	ERR2110599	host-associated	pig metagenome	34	100611	0.0337935	Chlamydiaceae
Chlamydia suis MD56	CHLSUIS	ERR2110600	host-associated	pig metagenome	44	139880	0.0314555	Chlamydiaceae
Chlamydia suis MD56	CHLSUIS	ERR2110601	host-associated	pig metagenome	66	183378	0.0359912	Chlamydiaceae
Chlamydia suis MD56	CHLSUIS	ERR2110604	host-associated	pig metagenome	166	391942	0.0423532	Chlamydiaceae
Chlamydia suis MD56	CHLSUIS	ERR2110605	host-associated	pig metagenome	27	150659	0.0179213	Chlamydiaceae
Chlamydia suis MD56	CHLSUIS	ERR2110609	host-associated	pig metagenome	11	84957	0.0129477	Chlamydiaceae
Chlamydia suis MD56	CHLSUIS	ERR2110611	host-associated	pig metagenome	33	170146	0.0193951	Chlamydiaceae
Chlamydia suis MD56	CHLSUIS	ERR2110612	host-associated	pig metagenome	16	80991	0.0197553	Chlamydiaceae
Chlamydia suis MD56	CHLSUIS	ERR2110614	host-associated	pig metagenome	27	329551	0.00819297	Chlamydiaceae
Chlamydia suis MD56	CHLSUIS	ERR2110634	host-associated	pig metagenome	16	77211	0.0207224	Chlamydiaceae
Chlamydia suis MD56	CHLSUIS	ERR2110643	host-associated	pig metagenome	4	72598	0.00550979	Chlamydiaceae
Chlamydia suis MD56	CHLSUIS	ERR2110649	host-associated	pig metagenome	105	206420	0.0508672	Chlamydiaceae
Chlamydia suis MD56	CHLSUIS	ERR2110650	host-associated	pig metagenome	8	183830	0.00435185	Chlamydiaceae
Chlamydia suis MD56	CHLSUIS	ERR2110651	host-associated	pig metagenome	8	187186	0.00427382	Chlamydiaceae
Chlamydia suis MD56	CHLSUIS	ERR2110654	host-associated	pig metagenome	5	220274	0.0022699	Chlamydiaceae
Chlamydia suis MD56	CHLSUIS	ERR2110655	host-associated	pig metagenome	15	322860	0.00464598	Chlamydiaceae
Chlamydia suis MD56	CHLSUIS	ERR2110656	host-associated	pig metagenome	5	93950	0.00532198	Chlamydiaceae
Chlamydia suis MD56	CHLSUIS	ERR2110658	host-associated	pig metagenome	6	70113	0.00855761	Chlamydiaceae
Chlamydia suis MD56	CHLSUIS	ERR2110659	host-associated	pig metagenome	16	199653	0.0080139	Chlamydiaceae
Chlamydia suis MD56	CHLSUIS	ERR2110662	host-associated	pig metagenome	145	436200	0.0332416	Chlamydiaceae
Chlamydia suis MD56	CHLSUIS	ERR2110663	host-associated	pig metagenome	15	340530	0.0044049	Chlamydiaceae
Chlamydia suis MD56	CHLSUIS	ERR2110664	host-associated	pig metagenome	5	226837	0.00220423	Chlamydiaceae
Chlamydia suis MD56	CHLSUIS	ERR2110672	host-associated	pig metagenome	4	81675	0.00489746	Chlamydiaceae
Chlamydia suis MD56	CHLSUIS	ERR2110673	host-associated	pig metagenome	17	315063	0.00539575	Chlamydiaceae
Chlamydia suis MD56	CHLSUIS	ERR2110674	host-associated	pig metagenome	4	211798	0.00188859	Chlamydiaceae
Chlamydia suis MD56	CHLSUIS	ERR2110682	host-associated	pig metagenome	31	861839	0.00359696	Chlamydiaceae
Chlamydia suis MD56	CHLSUIS	ERR2110683	host-associated	pig metagenome	9	296401	0.00303643	Chlamydiaceae
Chlamydia suis MD56	CHLSUIS	ERR2110687	host-associated	pig metagenome	9	383091	0.00234931	Chlamydiaceae
Chlamydia suis MD56	CHLSUIS	ERR2110690	host-associated	pig metagenome	14	121006	0.0115697	Chlamydiaceae
Chlamydia suis MD56	CHLSUIS	ERR2110691	host-associated	pig metagenome	52	503008	0.0103378	Chlamydiaceae
Chlamydia suis MD56	CHLSUIS	ERR2110693	host-associated	pig metagenome	3	311170	0.000964103	Chlamydiaceae
Chlamydia suis MD56	CHLSUIS	ERR2110694	host-associated	pig metagenome	206	549620	0.0374804	Chlamydiaceae
Chlamydia suis MD56	CHLSUIS	ERR2110695	host-associated	pig metagenome	53	528157	0.0100349	Chlamydiaceae
Chlamydia suis MD56	CHLSUIS	ERR2110701	host-associated	pig metagenome	11	338171	0.00325279	Chlamydiaceae
Chlamydia suis MD56	CHLSUIS	ERR2110706	host-associated	pig metagenome	4	90871	0.00440184	Chlamydiaceae
Chlamydia suis MD56	CHLSUIS	ERR2110707	host-associated	pig metagenome	44	296670	0.0148313	Chlamydiaceae
Chlamydia suis MD56	CHLSUIS	ERR2110708	host-associated	pig metagenome	10	270941	0.00369084	Chlamydiaceae
Chlamydia suis MD56	CHLSUIS	ERR2110709	host-associated	pig metagenome	3	214498	0.00139861	Chlamydiaceae
Chlamydia suis MD56	CHLSUIS	ERR2538303	host-associated	gut metagenome	13	87053	0.0149334	Chlamydiaceae
Chlamydia suis MD56	CHLSUIS	ERR2538313	host-associated	gut metagenome	33	132548	0.0248966	Chlamydiaceae
Chlamydia suis MD56	CHLSUIS	ERR2538315	host-associated	gut metagenome	53	75093	0.0705791	Chlamydiaceae
Chlamydia suis MD56	CHLSUIS	ERR2538317	host-associated	gut metagenome	165	221275	0.0745678	Chlamydiaceae
Chlamydia suis MD56	CHLSUIS	ERR2538325	host-associated	gut metagenome	295	77902	0.378681	Chlamydiaceae
Chlamydia suis MD56	CHLSUIS	ERR2566454	other	air metagenome	3	22416	0.0133833	Chlamydiaceae
Chlamydia suis MD56	CHLSUIS	ERR2566461	other	air metagenome	9	46875	0.0192	Chlamydiaceae
Chlamydia suis MD56	CHLSUIS	ERR2566485	host-associated	pig metagenome	37	45651	0.0810497	Chlamydiaceae
Chlamydia suis MD56	CHLSUIS	ERR2566496	host-associated	pig metagenome	3	69013	0.00434701	Chlamydiaceae
Chlamydia suis MD56	CHLSUIS	ERR2566498	host-associated	pig metagenome	30	54091	0.0554621	Chlamydiaceae
Chlamydia suis MD56	CHLSUIS	ERR2566500	host-associated	pig metagenome	24	78524	0.0305639	Chlamydiaceae
Chlamydia suis MD56	CHLSUIS	ERR2566501	other	air metagenome	33	54711	0.0603169	Chlamydiaceae
Chlamydia suis MD56	CHLSUIS	ERR2566508	host-associated	pig metagenome	4	111739	0.00357977	Chlamydiaceae
Chlamydia suis MD56	CHLSUIS	ERR2566511	host-associated	pig metagenome	8	66834	0.01197	Chlamydiaceae
Chlamydia suis MD56	CHLSUIS	ERR2566513	other	air metagenome	28	48778	0.0574029	Chlamydiaceae
Chlamydia suis MD56	CHLSUIS	ERR2566527	other	air metagenome	3	26439	0.0113469	Chlamydiaceae
Chlamydia suis MD56	CHLSUIS	ERR2566541	host-associated	human metagenome	16	76959	0.0207903	Chlamydiaceae
Chlamydia suis MD56	CHLSUIS	ERR2566542	host-associated	pig metagenome	4	42481	0.00941597	Chlamydiaceae
Chlamydia suis MD56	CHLSUIS	ERR2566543	host-associated	pig metagenome	6	50469	0.0118885	Chlamydiaceae
Chlamydia suis MD56	CHLSUIS	ERR2566544	other	air metagenome	51	43862	0.116274	Chlamydiaceae
Chlamydia suis MD56	CHLSUIS	ERR2566547	host-associated	pig metagenome	3	36550	0.00820793	Chlamydiaceae
Chlamydia suis MD56	CHLSUIS	ERR2566548	other	air metagenome	6	32167	0.0186527	Chlamydiaceae
Chlamydia suis MD56	CHLSUIS	ERR2566551	host-associated	pig metagenome	4	39743	0.0100647	Chlamydiaceae
Chlamydia suis MD56	CHLSUIS	ERR2566552	other	air metagenome	9	56634	0.0158915	Chlamydiaceae
Chlamydia suis MD56	CHLSUIS	ERR2566557	host-associated	pig metagenome	7	77476	0.00903506	Chlamydiaceae
Chlamydia suis MD56	CHLSUIS	ERR2566558	host-associated	pig metagenome	5	34341	0.0145599	Chlamydiaceae
Chlamydia suis MD56	CHLSUIS	ERR2566559	other	air metagenome	14	45910	0.0304944	Chlamydiaceae
Chlamydia suis MD56	CHLSUIS	ERR2566561	host-associated	human metagenome	3	45328	0.00661843	Chlamydiaceae
Chlamydia suis MD56	CHLSUIS	ERR2566571	other	air metagenome	5	30608	0.0163356	Chlamydiaceae
Chlamydia suis MD56	CHLSUIS	ERR2566585	host-associated	pig metagenome	18	91055	0.0197683	Chlamydiaceae
Chlamydia suis MD56	CHLSUIS	ERR2566594	host-associated	human metagenome	6	71968	0.00833704	Chlamydiaceae
Chlamydia suis MD56	CHLSUIS	ERR2566622	host-associated	pig metagenome	5	69974	0.00714551	Chlamydiaceae
Chlamydia suis MD56	CHLSUIS	ERR2566623	other	air metagenome	10	77538	0.0128969	Chlamydiaceae
Chlamydia suis MD56	CHLSUIS	ERR2566634	host-associated	pig metagenome	4	38227	0.0104638	Chlamydiaceae
Chlamydia suis MD56	CHLSUIS	ERR2566638	host-associated	pig metagenome	8	96413	0.00829764	Chlamydiaceae
Chlamydia suis MD56	CHLSUIS	ERR2566639	other	air metagenome	30	46264	0.0648452	Chlamydiaceae
Chlamydia suis MD56	CHLSUIS	ERR2566641	host-associated	pig metagenome	4	27888	0.0143431	Chlamydiaceae
Chlamydia suis MD56	CHLSUIS	ERR2566642	host-associated	pig metagenome	4	40523	0.00987094	Chlamydiaceae
Chlamydia suis MD56	CHLSUIS	ERR2566643	other	air metagenome	42	42115	0.0997269	Chlamydiaceae
Chlamydia suis MD56	CHLSUIS	ERR2566644	host-associated	human metagenome	6	157071	0.00381993	Chlamydiaceae
Chlamydia suis MD56	CHLSUIS	ERR2566650	host-associated	pig metagenome	9	22470	0.0400534	Chlamydiaceae
Chlamydia suis MD56	CHLSUIS	ERR2566651	other	air metagenome	15	23766	0.0631154	Chlamydiaceae
Chlamydia suis MD56	CHLSUIS	ERR2566654	other	air metagenome	3	35061	0.00855652	Chlamydiaceae
Chlamydia suis MD56	CHLSUIS	ERR2566656	host-associated	pig metagenome	9	98041	0.00917983	Chlamydiaceae
Chlamydia suis MD56	CHLSUIS	ERR2566658	other	air metagenome	22	43816	0.05021	Chlamydiaceae
Chlamydia suis MD56	CHLSUIS	ERR2566660	host-associated	pig metagenome	4	22608	0.0176929	Chlamydiaceae
Chlamydia suis MD56	CHLSUIS	ERR2566679	host-associated	pig metagenome	4	89029	0.00449292	Chlamydiaceae
Chlamydia suis MD56	CHLSUIS	ERR2566681	other	air metagenome	7	28129	0.0248853	Chlamydiaceae
Chlamydia suis MD56	CHLSUIS	ERR2566704	host-associated	pig metagenome	3	39474	0.00759994	Chlamydiaceae
Chlamydia suis MD56	CHLSUIS	ERR2566705	host-associated	pig metagenome	8	35589	0.0224789	Chlamydiaceae
Chlamydia suis MD56	CHLSUIS	ERR2566724	other	air metagenome	34	37671	0.0902551	Chlamydiaceae
Chlamydia suis MD56	CHLSUIS	ERR2566726	other	air metagenome	3	23208	0.0129266	Chlamydiaceae
Chlamydia suis MD56	CHLSUIS	ERR2566728	host-associated	pig metagenome	17	39703	0.0428179	Chlamydiaceae
Chlamydia suis MD56	CHLSUIS	ERR2566729	host-associated	pig metagenome	19	34347	0.0553178	Chlamydiaceae
Chlamydia suis MD56	CHLSUIS	ERR2566730	other	air metagenome	32	46811	0.06836	Chlamydiaceae
Chlamydia suis MD56	CHLSUIS	ERR2566735	host-associated	pig metagenome	8	42121	0.0189929	Chlamydiaceae
Chlamydia suis MD56	CHLSUIS	ERR2566736	host-associated	pig metagenome	6	24167	0.0248272	Chlamydiaceae
Chlamydia suis MD56	CHLSUIS	ERR2566737	other	air metagenome	4	19965	0.0200351	Chlamydiaceae
Chlamydia suis MD56	CHLSUIS	ERR2566739	host-associated	pig metagenome	3	87786	0.0034174	Chlamydiaceae
Chlamydia suis MD56	CHLSUIS	ERR2566740	host-associated	pig metagenome	13	113956	0.0114079	Chlamydiaceae
Chlamydia suis MD56	CHLSUIS	ERR2566741	other	air metagenome	20	53057	0.0376953	Chlamydiaceae
Chlamydia suis MD56	CHLSUIS	ERR2566743	host-associated	human metagenome	28	89153	0.0314067	Chlamydiaceae
Chlamydia suis MD56	CHLSUIS	ERR2566751	other	air metagenome	5	40741	0.0122726	Chlamydiaceae
Chlamydia suis MD56	CHLSUIS	ERR2566759	host-associated	pig metagenome	5	32673	0.0153032	Chlamydiaceae
Chlamydia suis MD56	CHLSUIS	ERR2566761	other	air metagenome	14	104233	0.0134314	Chlamydiaceae
Chlamydia suis MD56	CHLSUIS	ERR2566773	host-associated	pig metagenome	89	69018	0.128952	Chlamydiaceae
Chlamydia suis MD56	CHLSUIS	ERR2566774	host-associated	pig metagenome	207	61773	0.335098	Chlamydiaceae
Chlamydia suis MD56	CHLSUIS	ERR2566775	other	air metagenome	47	67248	0.0698906	Chlamydiaceae
Chlamydia suis MD56	CHLSUIS	ERR2566777	host-associated	pig metagenome	6	30214	0.0198583	Chlamydiaceae
Chlamydia suis MD56	CHLSUIS	ERR2566778	host-associated	pig metagenome	23	88902	0.0258712	Chlamydiaceae
Chlamydia suis MD56	CHLSUIS	ERR2566779	other	air metagenome	92	60598	0.15182	Chlamydiaceae
Chlamydia suis MD56	CHLSUIS	ERR2566783	other	air metagenome	18	78133	0.0230376	Chlamydiaceae
Chlamydia suis MD56	CHLSUIS	ERR2566787	host-associated	pig metagenome	5	46395	0.010777	Chlamydiaceae
Chlamydia suis MD56	CHLSUIS	ERR2566788	other	air metagenome	29	46647	0.0621691	Chlamydiaceae
Chlamydia suis MD56	CHLSUIS	ERR2566791	host-associated	pig metagenome	7	34320	0.0203963	Chlamydiaceae
Chlamydia suis MD56	CHLSUIS	ERR2566792	other	air metagenome	80	51852	0.154285	Chlamydiaceae
Chlamydia suis MD56	CHLSUIS	ERR2566796	other	air metagenome	41	44422	0.0922966	Chlamydiaceae
Chlamydia suis MD56	CHLSUIS	ERR2566810	other	air metagenome	8	35191	0.0227331	Chlamydiaceae
Chlamydia suis MD56	CHLSUIS	ERR2566813	other	air metagenome	4	37776	0.0105887	Chlamydiaceae
Chlamydia suis MD56	CHLSUIS	ERR2566824	host-associated	pig metagenome	4	24066	0.016621	Chlamydiaceae
Chlamydia suis MD56	CHLSUIS	ERR2566826	other	air metagenome	48	36973	0.129824	Chlamydiaceae
Chlamydia suis MD56	CHLSUIS	ERR2566828	host-associated	human metagenome	8	39941	0.0200295	Chlamydiaceae
Chlamydia suis MD56	CHLSUIS	ERR2566834	other	air metagenome	12	18401	0.0652138	Chlamydiaceae
Chlamydia suis MD56	CHLSUIS	ERR2566854	other	air metagenome	8	37985	0.0210609	Chlamydiaceae
Chlamydia suis MD56	CHLSUIS	ERR2566863	other	air metagenome	9	31933	0.028184	Chlamydiaceae
Chlamydia suis MD56	CHLSUIS	ERR2566865	host-associated	human metagenome	7	55229	0.0126745	Chlamydiaceae
Chlamydia suis MD56	CHLSUIS	ERR2566868	other	air metagenome	48	59497	0.0806763	Chlamydiaceae
Chlamydia suis MD56	CHLSUIS	ERR2566873	host-associated	pig metagenome	3	18163	0.0165171	Chlamydiaceae
Chlamydia suis MD56	CHLSUIS	ERR2566874	other	air metagenome	4	39631	0.0100931	Chlamydiaceae
Chlamydia suis MD56	CHLSUIS	ERR2566876	host-associated	human metagenome	3	42667	0.0070312	Chlamydiaceae
Chlamydia suis MD56	CHLSUIS	ERR2566884	host-associated	pig metagenome	12	36528	0.0328515	Chlamydiaceae
Chlamydia suis MD56	CHLSUIS	ERR2566891	other	air metagenome	4	22298	0.0179388	Chlamydiaceae
Chlamydia suis MD56	CHLSUIS	ERR2566907	host-associated	pig metagenome	5	28439	0.0175815	Chlamydiaceae
Chlamydia suis MD56	CHLSUIS	ERR2566908	host-associated	pig metagenome	9	12775	0.0704501	Chlamydiaceae
Chlamydia suis MD56	CHLSUIS	ERR2566912	host-associated	pig metagenome	10	59343	0.0168512	Chlamydiaceae
Chlamydia suis MD56	CHLSUIS	ERR2566913	other	air metagenome	23	26460	0.0869237	Chlamydiaceae
Chlamydia suis MD56	CHLSUIS	ERR2566916	host-associated	pig metagenome	4	27414	0.0145911	Chlamydiaceae
Chlamydia suis MD56	CHLSUIS	ERR2566917	other	air metagenome	4	18717	0.0213709	Chlamydiaceae
Chlamydia suis MD56	CHLSUIS	ERR2566925	host-associated	pig metagenome	6	41943	0.0143051	Chlamydiaceae
Chlamydia suis MD56	CHLSUIS	ERR2566929	host-associated	pig metagenome	8	45374	0.0176312	Chlamydiaceae
Chlamydia suis MD56	CHLSUIS	ERR2566933	host-associated	pig metagenome	10	38984	0.0256515	Chlamydiaceae
Chlamydia suis MD56	CHLSUIS	ERR2566936	host-associated	pig metagenome	17	43372	0.0391958	Chlamydiaceae
Chlamydia suis MD56	CHLSUIS	ERR2566940	other	air metagenome	3	28941	0.0103659	Chlamydiaceae
Chlamydia suis MD56	CHLSUIS	ERR2566942	host-associated	pig metagenome	41	57899	0.070813	Chlamydiaceae
Chlamydia suis MD56	CHLSUIS	ERR2566943	host-associated	pig metagenome	36	66570	0.0540784	Chlamydiaceae
Chlamydia suis MD56	CHLSUIS	ERR2566944	other	air metagenome	41	59716	0.0686583	Chlamydiaceae
Chlamydia suis MD56	CHLSUIS	ERR2566945	host-associated	human metagenome	12	93830	0.0127891	Chlamydiaceae
Chlamydia suis MD56	CHLSUIS	ERR2566952	host-associated	pig metagenome	4	20784	0.0192456	Chlamydiaceae
Chlamydia suis MD56	CHLSUIS	ERR2566959	host-associated	pig metagenome	22	76020	0.0289398	Chlamydiaceae
Chlamydia suis MD56	CHLSUIS	ERR2566967	host-associated	pig metagenome	5	39376	0.0126981	Chlamydiaceae
Chlamydia suis MD56	CHLSUIS	ERR2566981	host-associated	pig metagenome	12	29759	0.0403239	Chlamydiaceae
Chlamydia suis MD56	CHLSUIS	ERR2566982	other	air metagenome	40	30142	0.132705	Chlamydiaceae
Chlamydia suis MD56	CHLSUIS	ERR2566991	host-associated	human metagenome	4	42699	0.0093679	Chlamydiaceae
Chlamydia suis MD56	CHLSUIS	ERR2567001	other	air metagenome	3	40944	0.00732708	Chlamydiaceae
Chlamydia suis MD56	CHLSUIS	ERR2567003	host-associated	pig metagenome	28	52355	0.053481	Chlamydiaceae
Chlamydia suis MD56	CHLSUIS	ERR2567004	host-associated	pig metagenome	6	40614	0.0147732	Chlamydiaceae
Chlamydia suis MD56	CHLSUIS	ERR2567008	other	air metagenome	36	87538	0.041125	Chlamydiaceae
Chlamydia suis MD56	CHLSUIS	ERR2567009	host-associated	human metagenome	3	79082	0.00379353	Chlamydiaceae
Chlamydia suis MD56	CHLSUIS	ERR2567012	other	air metagenome	33	76460	0.0431598	Chlamydiaceae
Chlamydia suis MD56	CHLSUIS	ERR2567015	other	air metagenome	5	14765	0.0338639	Chlamydiaceae
Chlamydia suis MD56	CHLSUIS	ERR2567019	host-associated	pig metagenome	4	69743	0.00573534	Chlamydiaceae
Chlamydia suis MD56	CHLSUIS	ERR2567020	other	air metagenome	5	37848	0.0132107	Chlamydiaceae
Chlamydia suis MD56	CHLSUIS	ERR2567029	host-associated	pig metagenome	6	86125	0.00696662	Chlamydiaceae
Chlamydia suis MD56	CHLSUIS	ERR2567031	host-associated	human metagenome	3	54467	0.00550792	Chlamydiaceae
Chlamydia suis MD56	CHLSUIS	ERR2567032	host-associated	pig metagenome	3	20424	0.0146886	Chlamydiaceae
Chlamydia suis MD56	CHLSUIS	ERR2567034	other	air metagenome	11	21544	0.0510583	Chlamydiaceae
Chlamydia suis MD56	CHLSUIS	ERR2567037	host-associated	pig metagenome	4	40233	0.00994209	Chlamydiaceae
Chlamydia suis MD56	CHLSUIS	ERR2567047	host-associated	pig metagenome	13	67605	0.0192293	Chlamydiaceae
Chlamydia suis MD56	CHLSUIS	ERR2567048	other	air metagenome	51	49315	0.103417	Chlamydiaceae
Chlamydia suis MD56	CHLSUIS	ERR2567051	other	air metagenome	5	73563	0.0067969	Chlamydiaceae
Chlamydia suis MD56	CHLSUIS	ERR2567054	host-associated	pig metagenome	8	40649	0.0196807	Chlamydiaceae
Chlamydia suis MD56	CHLSUIS	ERR2567055	other	air metagenome	24	52693	0.0455468	Chlamydiaceae
Chlamydia suis MD56	CHLSUIS	ERR2584884	host-associated	human metagenome	4	25773	0.0155201	Chlamydiaceae
Chlamydia suis MD56	CHLSUIS	ERR2585006	host-associated	human metagenome	6	46941	0.012782	Chlamydiaceae
Chlamydia suis MD56	CHLSUIS	ERR2585008	host-associated	human metagenome	3	20948	0.0143212	Chlamydiaceae
Chlamydia suis MD56	CHLSUIS	ERR2739784	host-associated	pig gut metagenome	3	52871	0.00567419	Chlamydiaceae
Chlamydia suis MD56	CHLSUIS	ERR2739891	host-associated	pig gut metagenome	3	65145	0.00460511	Chlamydiaceae
Chlamydia suis MD56	CHLSUIS	SRR1425373	host-associated	gut metagenome	36	29391	0.122486	Chlamydiaceae
Chlamydia suis MD56	CHLSUIS	SRR1425388	host-associated	gut metagenome	37	32060	0.115409	Chlamydiaceae
Chlamydia suis MD56	CHLSUIS	SRR1425399	host-associated	gut metagenome	7	51730	0.0135318	Chlamydiaceae
Chlamydia suis MD56	CHLSUIS	SRR1425416	host-associated	gut metagenome	17	75691	0.0224597	Chlamydiaceae
Chlamydia suis MD56	CHLSUIS	SRR1425427	host-associated	gut metagenome	5	51447	0.00971874	Chlamydiaceae
Chlamydia suis MD56	CHLSUIS	SRR1542199	host-associated	pig gut metagenome	7	51680	0.0135449	Chlamydiaceae
Chlamydia suis MD56	CHLSUIS	SRR1542218	host-associated	pig gut metagenome	17	75639	0.0224752	Chlamydiaceae
Chlamydia suis MD56	CHLSUIS	SRR1542229	host-associated	pig gut metagenome	5	51492	0.00971025	Chlamydiaceae
Chlamydia suis MD56	CHLSUIS	SRR1542545	host-associated	pig gut metagenome	5	33595	0.0148832	Chlamydiaceae
Chlamydia suis MD56	CHLSUIS	SRR1542579	host-associated	pig gut metagenome	114	14310	0.796646	Chlamydiaceae
Chlamydia suis MD56	CHLSUIS	SRR1542581	host-associated	pig gut metagenome	76	60622	0.125367	Chlamydiaceae
Chlamydia suis MD56	CHLSUIS	SRR1542598	host-associated	pig gut metagenome	11	54766	0.0200855	Chlamydiaceae
Chlamydia suis MD56	CHLSUIS	SRR1560362	freshwater sediment	freshwater sediment metagenome	4	79309	0.00504356	Chlamydiaceae
Chlamydia suis MD56	CHLSUIS	SRR1560363	freshwater sediment	freshwater sediment metagenome	55	147215	0.0373603	Chlamydiaceae
Chlamydia suis MD56	CHLSUIS	SRR1562055	other	solid waste metagenome	4	216316	0.00184915	Chlamydiaceae
Chlamydia suis MD56	CHLSUIS	SRR1566043	other	solid waste metagenome	4	256437	0.00155984	Chlamydiaceae
Chlamydia suis MD56	CHLSUIS	SRR1566048	other	solid waste metagenome	38	299124	0.0127038	Chlamydiaceae
Chlamydia suis MD56	CHLSUIS	SRR1566110	other	solid waste metagenome	3	133851	0.0022413	Chlamydiaceae
Chlamydia suis MD56	CHLSUIS	SRR1566115	other	solid waste metagenome	4	257923	0.00155085	Chlamydiaceae
Chlamydia suis MD56	CHLSUIS	SRR1566120	other	solid waste metagenome	4	167058	0.00239438	Chlamydiaceae
Chlamydia suis MD56	CHLSUIS	SRR1566121	other	solid waste metagenome	39	128909	0.0302539	Chlamydiaceae
Chlamydia suis MD56	CHLSUIS	SRR1566122	other	solid waste metagenome	92	164293	0.0559975	Chlamydiaceae
Chlamydia suis MD56	CHLSUIS	SRR1566123	other	solid waste metagenome	8	165698	0.00482806	Chlamydiaceae
Chlamydia suis MD56	CHLSUIS	SRR1566326	other	solid waste metagenome	15	114696	0.013078	Chlamydiaceae
Chlamydia suis MD56	CHLSUIS	SRR1568246	host-associated	pig gut metagenome	37	191445	0.0193267	Chlamydiaceae
Chlamydia suis MD56	CHLSUIS	SRR1568249	host-associated	pig gut metagenome	13	150132	0.00865905	Chlamydiaceae
Chlamydia suis MD56	CHLSUIS	SRR1568250	host-associated	pig gut metagenome	11	402185	0.00273506	Chlamydiaceae
Chlamydia suis MD56	CHLSUIS	SRR1568253	host-associated	pig gut metagenome	12	154061	0.00778912	Chlamydiaceae
Chlamydia suis MD56	CHLSUIS	SRR1568254	host-associated	pig gut metagenome	5	234324	0.0021338	Chlamydiaceae
Chlamydia suis MD56	CHLSUIS	SRR1568255	host-associated	pig gut metagenome	11	47932	0.0229492	Chlamydiaceae
Chlamydia suis MD56	CHLSUIS	SRR1568256	host-associated	pig gut metagenome	34	220252	0.0154369	Chlamydiaceae
Chlamydia suis MD56	CHLSUIS	SRR1568259	host-associated	pig gut metagenome	6	208747	0.00287429	Chlamydiaceae
Chlamydia suis MD56	CHLSUIS	SRR1568266	host-associated	pig gut metagenome	3	191125	0.00156965	Chlamydiaceae
Chlamydia suis MD56	CHLSUIS	SRR1568267	host-associated	pig gut metagenome	19	108418	0.0175248	Chlamydiaceae
Chlamydia suis MD56	CHLSUIS	SRR1582536	host-associated	pig gut metagenome	3	134802	0.00222549	Chlamydiaceae
Chlamydia suis MD56	CHLSUIS	SRR1582537	host-associated	pig gut metagenome	4	157489	0.00253986	Chlamydiaceae
Chlamydia suis MD56	CHLSUIS	SRR1584360	host-associated	gut metagenome	9	179710	0.00500807	Chlamydiaceae
Chlamydia suis MD56	CHLSUIS	SRR1584362	host-associated	gut metagenome	21	177046	0.0118613	Chlamydiaceae
Chlamydia suis MD56	CHLSUIS	SRR1584363	host-associated	gut metagenome	5	223241	0.00223973	Chlamydiaceae
Chlamydia suis MD56	CHLSUIS	SRR1584370	host-associated	gut metagenome	130	210914	0.0616365	Chlamydiaceae
Chlamydia suis MD56	CHLSUIS	SRR1653575	host-associated	pig gut metagenome	3	52926	0.00566829	Chlamydiaceae
Chlamydia suis MD56	CHLSUIS	SRR1653583	host-associated	pig gut metagenome	3	47721	0.00628654	Chlamydiaceae
Chlamydia suis MD56	CHLSUIS	SRR1653584	host-associated	pig gut metagenome	3	86263	0.00347774	Chlamydiaceae
Chlamydia suis MD56	CHLSUIS	SRR2601043	host-associated	pig gut metagenome	140	2405266	0.00582056	Chlamydiaceae
Chlamydia suis MD56	CHLSUIS	SRR2919071	host-associated	Sus scrofa	364	4343055	0.0083812	Chlamydiaceae
Chlamydia suis MD56	CHLSUIS	SRR2925015	host-associated	pig gut metagenome	32	173686	0.0184241	Chlamydiaceae
Chlamydia suis MD56	CHLSUIS	SRR2925024	host-associated	pig gut metagenome	5	96810	0.00516476	Chlamydiaceae
Chlamydia suis MD56	CHLSUIS	SRR2925026	host-associated	pig gut metagenome	25	100103	0.0249743	Chlamydiaceae
Chlamydia suis MD56	CHLSUIS	SRR5373780	host-associated	pig metagenome	3	29417	0.0101982	Chlamydiaceae
Chlamydia suis MD56	CHLSUIS	SRR5451208	marine	seawater metagenome	3	114922	0.00261047	Chlamydiaceae
Chlamydia suis MD56	CHLSUIS	SRR5888852	host-associated	uncultured Enterobacteriaceae bacterium	45	1252130	0.00359388	Chlamydiaceae
Chlamydia suis MD56	CHLSUIS	SRR6150657	host-associated	gut metagenome	553	255282	0.216623	Chlamydiaceae
Chlamydia suis MD56	CHLSUIS	SRR6448798	host-associated	gut metagenome	5	116229	0.00430185	Chlamydiaceae
Chlamydia suis MD56	CHLSUIS	SRR6448799	host-associated	gut metagenome	3683	65633	5.61151	Chlamydiaceae
Chlamydia suis MD56	CHLSUIS	SRR6448800	host-associated	gut metagenome	14	57427	0.0243788	Chlamydiaceae
Chlamydia suis MD56	CHLSUIS	SRR6448802	host-associated	gut metagenome	398	40200	0.99005	Chlamydiaceae
Chlamydia suis MD56	CHLSUIS	SRR6448803	host-associated	gut metagenome	1885	187692	1.0043	Chlamydiaceae
Chlamydia suis MD56	CHLSUIS	SRR6448805	host-associated	gut metagenome	32	90812	0.0352376	Chlamydiaceae
Chlamydia suis MD56	CHLSUIS	SRR6448806	host-associated	gut metagenome	21	164232	0.0127868	Chlamydiaceae
Chlamydia suis MD56	CHLSUIS	SRR6448808	host-associated	gut metagenome	7	20144	0.0347498	Chlamydiaceae
Chlamydia suis MD56	CHLSUIS	SRR6448809	host-associated	gut metagenome	16609	75365	22.0381	Chlamydiaceae
Chlamydia suis MD56	CHLSUIS	SRR6448812	host-associated	gut metagenome	30	84211	0.0356248	Chlamydiaceae
Chlamydia suis MD56	CHLSUIS	SRR6448813	host-associated	gut metagenome	397	39142	1.01426	Chlamydiaceae
Chlamydia suis MD56	CHLSUIS	SRR6448815	host-associated	gut metagenome	13	29092	0.0446858	Chlamydiaceae
Chlamydia suis MD56	CHLSUIS	SRR6448820	host-associated	gut metagenome	3	53371	0.00562103	Chlamydiaceae
Chlamydia suis MD56	CHLSUIS	SRR6448821	host-associated	gut metagenome	2333	59033	3.95203	Chlamydiaceae
Chlamydia suis MD56	CHLSUIS	SRR6448822	host-associated	gut metagenome	128	34439	0.371672	Chlamydiaceae
Chlamydia suis MD56	CHLSUIS	SRR6448825	host-associated	gut metagenome	389	67005	0.580554	Chlamydiaceae
Chlamydia suis MD56	CHLSUIS	SRR6448827	host-associated	gut metagenome	4	149903	0.00266839	Chlamydiaceae
Chlamydia suis MD56	CHLSUIS	SRR6448828	host-associated	gut metagenome	3	59844	0.00501303	Chlamydiaceae
Chlamydia suis MD56	CHLSUIS	SRR6448831	host-associated	gut metagenome	16500	158230	10.4279	Chlamydiaceae
Chlamydia suis MD56	CHLSUIS	SRR6448833	host-associated	gut metagenome	40	119491	0.0334753	Chlamydiaceae
Chlamydia suis MD56	CHLSUIS	SRR6448834	host-associated	gut metagenome	511	105133	0.486051	Chlamydiaceae
Chlamydia suis MD56	CHLSUIS	SRR6448837	host-associated	gut metagenome	840	118101	0.711256	Chlamydiaceae
Chlamydia suis MD56	CHLSUIS	SRR6448838	host-associated	gut metagenome	35099	107146	32.7581	Chlamydiaceae
Chlamydia suis MD56	CHLSUIS	SRR6448842	host-associated	gut metagenome	214	206819	0.103472	Chlamydiaceae
Chlamydia suis MD56	CHLSUIS	SRR6448845	host-associated	gut metagenome	28	37356	0.0749545	Chlamydiaceae
Chlamydia suis MD56	CHLSUIS	SRR6448846	host-associated	gut metagenome	34	95924	0.0354447	Chlamydiaceae
Chlamydia suis MD56	CHLSUIS	SRR6448852	host-associated	gut metagenome	10	124914	0.00800551	Chlamydiaceae
Chlamydia suis MD56	CHLSUIS	SRR6448853	host-associated	gut metagenome	21	43834	0.047908	Chlamydiaceae
Chlamydia suis MD56	CHLSUIS	SRR6448856	host-associated	gut metagenome	10	188715	0.005299	Chlamydiaceae
Chlamydia suis MD56	CHLSUIS	SRR6448859	host-associated	gut metagenome	5	170821	0.00292704	Chlamydiaceae
Chlamydia suis MD56	CHLSUIS	SRR7505939	host-associated	Sus scrofa domesticus	48	49837	0.096314	Chlamydiaceae
Chlamydia suis MD56	CHLSUIS	SRR7505942	host-associated	Sus scrofa domesticus	16	50201	0.0318719	Chlamydiaceae
Chlamydia suis MD56	CHLSUIS	SRR7505957	host-associated	Sus scrofa domesticus	9	27635	0.0325674	Chlamydiaceae
Chlamydia suis MD56	CHLSUIS	SRR7506007	host-associated	Sus scrofa domesticus	3	8455	0.035482	Chlamydiaceae
Chlamydia suis MD56	CHLSUIS	SRR7506014	host-associated	Sus scrofa domesticus	13	33612	0.0386767	Chlamydiaceae
Chlamydia suis MD56	CHLSUIS	SRR7506018	host-associated	Sus scrofa domesticus	8	33311	0.0240161	Chlamydiaceae
Chlamydia suis MD56	CHLSUIS	SRR7506089	host-associated	Sus scrofa domesticus	190	11519	1.64945	Chlamydiaceae
Chlamydia suis MD56	CHLSUIS	SRR7506091	host-associated	Sus scrofa domesticus	119	35539	0.334843	Chlamydiaceae
Chlamydia suis MD56	CHLSUIS	SRR7506092	host-associated	Sus scrofa domesticus	124	10561	1.17413	Chlamydiaceae
Chlamydia suis MD56	CHLSUIS	SRR7506094	host-associated	Sus scrofa domesticus	35	31648	0.110592	Chlamydiaceae
Chlamydia suis MD56	CHLSUIS	SRR7506095	host-associated	Sus scrofa domesticus	3	57680	0.00520111	Chlamydiaceae
Chlamydia suis MD56	CHLSUIS	SRR7506119	host-associated	Sus scrofa domesticus	5	75776	0.0065984	Chlamydiaceae
Chlamydia suis MD56	CHLSUIS	SRR7506141	host-associated	Sus scrofa domesticus	4	78095	0.00512197	Chlamydiaceae
Chlamydia suis MD56	CHLSUIS	SRR7506144	host-associated	Sus scrofa domesticus	61	11216	0.543866	Chlamydiaceae
Chlamydia suis MD56	CHLSUIS	SRR7506170	host-associated	Sus scrofa domesticus	12	59321	0.0202289	Chlamydiaceae
Chlamydia suis MD56	CHLSUIS	SRR7506172	host-associated	Sus scrofa domesticus	6	31657	0.0189532	Chlamydiaceae
Chlamydia suis MD56	CHLSUIS	SRR7506201	host-associated	Sus scrofa domesticus	1721	52873	3.25497	Chlamydiaceae
Chlamydia suis MD56	CHLSUIS	SRR7506252	host-associated	Sus scrofa domesticus	18	16942	0.106245	Chlamydiaceae
Chlamydia suis MD56	CHLSUIS	SRR7506253	host-associated	Sus scrofa domesticus	181	11667	1.55138	Chlamydiaceae
Chlamydia suis MD56	CHLSUIS	SRR7506281	host-associated	Sus scrofa domesticus	4	32950	0.0121396	Chlamydiaceae
Chlamydia suis MD56	CHLSUIS	SRR7506285	host-associated	Sus scrofa domesticus	57	10336	0.551471	Chlamydiaceae
Chlamydia suis MD56	CHLSUIS	SRR7506286	host-associated	Sus scrofa domesticus	64	5320	1.20301	Chlamydiaceae
Chlamydia suis MD56	CHLSUIS	SRR7506320	host-associated	Sus scrofa domesticus	15	32453	0.0462207	Chlamydiaceae
Chlamydia suis MD56	CHLSUIS	SRR7506324	host-associated	Sus scrofa domesticus	3	50925	0.00589102	Chlamydiaceae
Chlamydia suis MD56	CHLSUIS	SRR7506325	host-associated	Sus scrofa domesticus	7	54031	0.0129555	Chlamydiaceae
Chlamydia suis MD56	CHLSUIS	SRR7506327	host-associated	Sus scrofa domesticus	3	84000	0.00357143	Chlamydiaceae
Chlamydia suis MD56	CHLSUIS	SRR7506372	host-associated	Sus scrofa domesticus	3	69109	0.00434097	Chlamydiaceae
Chlamydia suis MD56	CHLSUIS	SRR7506396	host-associated	Sus scrofa domesticus	10	30403	0.0328915	Chlamydiaceae
Chlamydia suis MD56	CHLSUIS	SRR7506397	host-associated	Sus scrofa domesticus	35	10233	0.342031	Chlamydiaceae
Chlamydia suis MD56	CHLSUIS	SRR7506398	host-associated	Sus scrofa domesticus	8	6928	0.115473	Chlamydiaceae
Chlamydia suis MD56	CHLSUIS	SRR7506399	host-associated	Sus scrofa domesticus	9	64820	0.0138846	Chlamydiaceae
Chlamydia suis MD56	CHLSUIS	SRR7506403	host-associated	Sus scrofa domesticus	31	51319	0.0604065	Chlamydiaceae
Chlamydia suis MD56	CHLSUIS	SRR8071519	host-associated	pig gut metagenome	3	40210	0.00746083	Chlamydiaceae
Chlamydia suis MD56	CHLSUIS	SRR8071527	host-associated	pig gut metagenome	3	28284	0.0106067	Chlamydiaceae
Chlamydia suis MD56	CHLSUIS	SRR8071542	host-associated	pig gut metagenome	4	22968	0.0174155	Chlamydiaceae
Chlamydia suis MD56	CHLSUIS	SRR8071545	host-associated	pig gut metagenome	27	21231	0.127173	Chlamydiaceae
Chlamydia suis MD56	CHLSUIS	SRR8071548	host-associated	pig gut metagenome	4	43386	0.00921956	Chlamydiaceae
Chlamydia suis MD56	CHLSUIS	SRR941898	host-associated	gut metagenome	648	66520	0.974143	Chlamydiaceae
Chlamydia trachomatis A/HAR-13	CHLTA	ERR1629453	host-associated	human gut metagenome	209	13093	1.59627	Chlamydiaceae
Chlamydia trachomatis A/HAR-13	CHLTA	ERR1717148	host-associated	human vaginal metagenome	6	22873	0.0262318	Chlamydiaceae
Chlamydia trachomatis A/HAR-13	CHLTA	ERR1717151	host-associated	human vaginal metagenome	8732	49077	17.7924	Chlamydiaceae
Chlamydia trachomatis A/HAR-13	CHLTA	ERR1717155	host-associated	human vaginal metagenome	2246	39200	5.72959	Chlamydiaceae
Chlamydia trachomatis A/HAR-13	CHLTA	ERR1717160	host-associated	human vaginal metagenome	15	42138	0.0355973	Chlamydiaceae
Chlamydia trachomatis A/HAR-13	CHLTA	ERR1717180	host-associated	human vaginal metagenome	881	35662	2.47042	Chlamydiaceae
Chlamydia trachomatis A/HAR-13	CHLTA	ERR1717185	host-associated	human vaginal metagenome	52	45075	0.115363	Chlamydiaceae
Chlamydia trachomatis A/HAR-13	CHLTA	ERR1717208	host-associated	human vaginal metagenome	759	25867	2.93424	Chlamydiaceae
Chlamydia trachomatis A/HAR-13	CHLTA	ERR1717210	host-associated	human vaginal metagenome	38	67756	0.0560836	Chlamydiaceae
Chlamydia trachomatis A/HAR-13	CHLTA	ERR1717258	host-associated	human vaginal metagenome	114	61921	0.184106	Chlamydiaceae
Chlamydia trachomatis A/HAR-13	CHLTA	ERR1761576	host-associated	metagenome	20	197128	0.0101457	Chlamydiaceae
Chlamydia trachomatis A/HAR-13	CHLTA	ERR1865063	host-associated	human gut metagenome	20	38201	0.0523547	Chlamydiaceae
Chlamydia trachomatis A/HAR-13	CHLTA	ERR2134417	host-associated	Homo sapiens	22	52996	0.0415126	Chlamydiaceae
Chlamydia trachomatis A/HAR-13	CHLTA	ERR2134471	host-associated	Homo sapiens	11	77258	0.014238	Chlamydiaceae
Chlamydia trachomatis A/HAR-13	CHLTA	ERR2134662	host-associated	Homo sapiens	46	44443	0.103503	Chlamydiaceae
Chlamydia trachomatis A/HAR-13	CHLTA	ERR2134663	host-associated	Homo sapiens	55	56247	0.097783	Chlamydiaceae
Chlamydia trachomatis A/HAR-13	CHLTA	ERR915137	host-associated	metagenome	133	492922	0.026982	Chlamydiaceae
Chlamydia trachomatis A/HAR-13	CHLTA	SRR1785365	host-associated	Homo sapiens	17	4260	0.399061	Chlamydiaceae
Chlamydia trachomatis A/HAR-13	CHLTA	SRR1785465	host-associated	Homo sapiens	3	8293	0.0361751	Chlamydiaceae
Chlamydia trachomatis A/HAR-13	CHLTA	SRR1785466	host-associated	Homo sapiens	3	2934	0.102249	Chlamydiaceae
Chlamydia trachomatis A/HAR-13	CHLTA	SRR1785467	host-associated	Homo sapiens	9	4043	0.222607	Chlamydiaceae
Chlamydia trachomatis A/HAR-13	CHLTA	SRR1910684	host-associated	human gut metagenome	64	47834	0.133796	Chlamydiaceae
Chlamydia trachomatis A/HAR-13	CHLTA	SRR1916003	host-associated	human gut metagenome	4	3260	0.122699	Chlamydiaceae
Chlamydia trachomatis A/HAR-13	CHLTA	SRR1986193	host-associated	human skin metagenome	30	42542	0.0705185	Chlamydiaceae
Chlamydia trachomatis A/HAR-13	CHLTA	SRR2147730	host-associated	vaginal metagenome	4	48007	0.00833212	Chlamydiaceae
Chlamydia trachomatis A/HAR-13	CHLTA	SRR2147731	host-associated	vaginal metagenome	4	42473	0.00941775	Chlamydiaceae
Chlamydia trachomatis A/HAR-13	CHLTA	SRR2147732	host-associated	vaginal metagenome	8	39024	0.0205002	Chlamydiaceae
Chlamydia trachomatis A/HAR-13	CHLTA	SRR2147733	host-associated	vaginal metagenome	9	26270	0.0342596	Chlamydiaceae
Chlamydia trachomatis A/HAR-13	CHLTA	SRR2147734	host-associated	vaginal metagenome	3	47945	0.00625717	Chlamydiaceae
Chlamydia trachomatis A/HAR-13	CHLTA	SRR2147740	host-associated	vaginal metagenome	9	32404	0.0277743	Chlamydiaceae
Chlamydia trachomatis A/HAR-13	CHLTA	SRR2147741	host-associated	vaginal metagenome	15	29493	0.0508595	Chlamydiaceae
Chlamydia trachomatis A/HAR-13	CHLTA	SRR2147818	host-associated	vaginal metagenome	3	32687	0.00917796	Chlamydiaceae
Chlamydia trachomatis A/HAR-13	CHLTA	SRR2147820	host-associated	vaginal metagenome	54	42558	0.126886	Chlamydiaceae
Chlamydia trachomatis A/HAR-13	CHLTA	SRR2147821	host-associated	vaginal metagenome	614	26834	2.28814	Chlamydiaceae
Chlamydia trachomatis A/HAR-13	CHLTA	SRR2147822	host-associated	vaginal metagenome	28	30407	0.0920841	Chlamydiaceae
Chlamydia trachomatis A/HAR-13	CHLTA	SRR2147824	host-associated	vaginal metagenome	4374	21652	20.2014	Chlamydiaceae
Chlamydia trachomatis A/HAR-13	CHLTA	SRR2147826	host-associated	vaginal metagenome	4490	30427	14.7566	Chlamydiaceae
Chlamydia trachomatis A/HAR-13	CHLTA	SRR2147836	host-associated	vaginal metagenome	4	47435	0.00843259	Chlamydiaceae
Chlamydia trachomatis A/HAR-13	CHLTA	SRR2147842	host-associated	vaginal metagenome	3	47824	0.006273	Chlamydiaceae
Chlamydia trachomatis A/HAR-13	CHLTA	SRR2147843	host-associated	vaginal metagenome	4	34413	0.0116235	Chlamydiaceae
Chlamydia trachomatis A/HAR-13	CHLTA	SRR2147844	host-associated	vaginal metagenome	744	28109	2.64684	Chlamydiaceae
Chlamydia trachomatis A/HAR-13	CHLTA	SRR2147851	host-associated	vaginal metagenome	7	42794	0.0163574	Chlamydiaceae
Chlamydia trachomatis A/HAR-13	CHLTA	SRR2147866	host-associated	vaginal metagenome	375	4060	9.23645	Chlamydiaceae
Chlamydia trachomatis A/HAR-13	CHLTA	SRR2147867	host-associated	vaginal metagenome	2957	34524	8.56506	Chlamydiaceae
Chlamydia trachomatis A/HAR-13	CHLTA	SRR2147959	host-associated	vaginal metagenome	3	36702	0.00817394	Chlamydiaceae
Chlamydia trachomatis A/HAR-13	CHLTA	SRR2147960	host-associated	vaginal metagenome	4	55862	0.0071605	Chlamydiaceae
Chlamydia trachomatis A/HAR-13	CHLTA	SRR2147966	host-associated	vaginal metagenome	149	8273	1.80104	Chlamydiaceae
Chlamydia trachomatis A/HAR-13	CHLTA	SRR2147967	host-associated	vaginal metagenome	1404	36983	3.79634	Chlamydiaceae
Chlamydia trachomatis A/HAR-13	CHLTA	SRR2147989	host-associated	vaginal metagenome	3	39527	0.00758975	Chlamydiaceae
Chlamydia trachomatis A/HAR-13	CHLTA	SRR2147995	host-associated	vaginal metagenome	1266	13924	9.09221	Chlamydiaceae
Chlamydia trachomatis A/HAR-13	CHLTA	SRR2147997	host-associated	vaginal metagenome	6	32729	0.0183324	Chlamydiaceae
Chlamydia trachomatis A/HAR-13	CHLTA	SRR2147998	host-associated	vaginal metagenome	25	32125	0.077821	Chlamydiaceae
Chlamydia trachomatis A/HAR-13	CHLTA	SRR2148004	host-associated	vaginal metagenome	207	39103	0.529371	Chlamydiaceae
Chlamydia trachomatis A/HAR-13	CHLTA	SRR2148005	host-associated	vaginal metagenome	5	50923	0.00981875	Chlamydiaceae
Chlamydia trachomatis A/HAR-13	CHLTA	SRR2148006	host-associated	vaginal metagenome	87	46097	0.188732	Chlamydiaceae
Chlamydia trachomatis A/HAR-13	CHLTA	SRR2148007	host-associated	vaginal metagenome	14	40819	0.0342978	Chlamydiaceae
Chlamydia trachomatis A/HAR-13	CHLTA	SRR2148008	host-associated	vaginal metagenome	69	40394	0.170817	Chlamydiaceae
Chlamydia trachomatis A/HAR-13	CHLTA	SRR2148009	host-associated	vaginal metagenome	6	25976	0.0230982	Chlamydiaceae
Chlamydia trachomatis A/HAR-13	CHLTA	SRR2148010	host-associated	vaginal metagenome	390	33978	1.1478	Chlamydiaceae
Chlamydia trachomatis A/HAR-13	CHLTA	SRR2148024	host-associated	vaginal metagenome	22	2554	0.861394	Chlamydiaceae
Chlamydia trachomatis A/HAR-13	CHLTA	SRR2148025	host-associated	vaginal metagenome	18286	46620	39.2235	Chlamydiaceae
Chlamydia trachomatis A/HAR-13	CHLTA	SRR2148026	host-associated	vaginal metagenome	6907	17546	39.3651	Chlamydiaceae
Chlamydia trachomatis A/HAR-13	CHLTA	SRR2148067	host-associated	vaginal metagenome	7810	33202	23.5227	Chlamydiaceae
Chlamydia trachomatis A/HAR-13	CHLTA	SRR2148068	host-associated	vaginal metagenome	16111	26251	61.3729	Chlamydiaceae
Chlamydia trachomatis A/HAR-13	CHLTA	SRR2148136	host-associated	vaginal metagenome	6	49918	0.0120197	Chlamydiaceae
Chlamydia trachomatis A/HAR-13	CHLTA	SRR2148144	host-associated	vaginal metagenome	4	51777	0.00772544	Chlamydiaceae
Chlamydia trachomatis A/HAR-13	CHLTA	SRR2148148	host-associated	vaginal metagenome	4	38535	0.0103802	Chlamydiaceae
Chlamydia trachomatis A/HAR-13	CHLTA	SRR2148200	host-associated	vaginal metagenome	32	45335	0.0705856	Chlamydiaceae
Chlamydia trachomatis A/HAR-13	CHLTA	SRR2148201	host-associated	vaginal metagenome	82	51936	0.157887	Chlamydiaceae
Chlamydia trachomatis A/HAR-13	CHLTA	SRR2148202	host-associated	vaginal metagenome	91	49821	0.182654	Chlamydiaceae
Chlamydia trachomatis A/HAR-13	CHLTA	SRR2148203	host-associated	vaginal metagenome	36	57559	0.0625445	Chlamydiaceae
Chlamydia trachomatis A/HAR-13	CHLTA	SRR2148204	host-associated	vaginal metagenome	380	76299	0.498041	Chlamydiaceae
Chlamydia trachomatis A/HAR-13	CHLTA	SRR2148205	host-associated	vaginal metagenome	47	49207	0.0955149	Chlamydiaceae
Chlamydia trachomatis A/HAR-13	CHLTA	SRR2148206	host-associated	vaginal metagenome	11	33611	0.0327274	Chlamydiaceae
Chlamydia trachomatis A/HAR-13	CHLTA	SRR2148207	host-associated	vaginal metagenome	72	32447	0.2219	Chlamydiaceae
Chlamydia trachomatis A/HAR-13	CHLTA	SRR2148208	host-associated	vaginal metagenome	3	33063	0.00907359	Chlamydiaceae
Chlamydia trachomatis A/HAR-13	CHLTA	SRR2148209	host-associated	vaginal metagenome	3	30645	0.00978953	Chlamydiaceae
Chlamydia trachomatis A/HAR-13	CHLTA	SRR2148218	host-associated	vaginal metagenome	3	37546	0.0079902	Chlamydiaceae
Chlamydia trachomatis A/HAR-13	CHLTA	SRR2148220	host-associated	vaginal metagenome	30	51800	0.0579151	Chlamydiaceae
Chlamydia trachomatis A/HAR-13	CHLTA	SRR2148229	host-associated	vaginal metagenome	15	47994	0.0312539	Chlamydiaceae
Chlamydia trachomatis A/HAR-13	CHLTA	SRR2148230	host-associated	vaginal metagenome	4	44838	0.008921	Chlamydiaceae
Chlamydia trachomatis A/HAR-13	CHLTA	SRR2148231	host-associated	vaginal metagenome	3	42709	0.00702428	Chlamydiaceae
Chlamydia trachomatis A/HAR-13	CHLTA	SRR2148272	host-associated	vaginal metagenome	10	13765	0.072648	Chlamydiaceae
Chlamydia trachomatis A/HAR-13	CHLTA	SRR2148278	host-associated	vaginal metagenome	3	42256	0.00709958	Chlamydiaceae
Chlamydia trachomatis A/HAR-13	CHLTA	SRR2148357	host-associated	vaginal metagenome	22	16864	0.130455	Chlamydiaceae
Chlamydia trachomatis A/HAR-13	CHLTA	SRR2148358	host-associated	vaginal metagenome	570	39987	1.42546	Chlamydiaceae
Chlamydia trachomatis A/HAR-13	CHLTA	SRR2148359	host-associated	vaginal metagenome	4050	8770	46.1802	Chlamydiaceae
Chlamydia trachomatis A/HAR-13	CHLTA	SRR2148360	host-associated	vaginal metagenome	89	24018	0.370555	Chlamydiaceae
Chlamydia trachomatis A/HAR-13	CHLTA	SRR2148361	host-associated	vaginal metagenome	13	27024	0.0481054	Chlamydiaceae
Chlamydia trachomatis A/HAR-13	CHLTA	SRR2148362	host-associated	vaginal metagenome	6	25438	0.0235868	Chlamydiaceae
Chlamydia trachomatis A/HAR-13	CHLTA	SRR2148368	host-associated	vaginal metagenome	20	26116	0.0765814	Chlamydiaceae
Chlamydia trachomatis A/HAR-13	CHLTA	SRR2148369	host-associated	vaginal metagenome	852	31306	2.72152	Chlamydiaceae
Chlamydia trachomatis A/HAR-13	CHLTA	SRR2982846	host-associated	human metagenome	476	592529	0.0803336	Chlamydiaceae
Chlamydia trachomatis A/HAR-13	CHLTA	SRR2982848	host-associated	human metagenome	412	495861	0.0830878	Chlamydiaceae
Chlamydia trachomatis A/HAR-13	CHLTA	SRR2983014	host-associated	human metagenome	2025	256375	0.789859	Chlamydiaceae
Chlamydia trachomatis A/HAR-13	CHLTA	SRR2983015	host-associated	human metagenome	29	588667	0.00492638	Chlamydiaceae
Chlamydia trachomatis A/HAR-13	CHLTA	SRR579971	host-associated	human metagenome	12	866	1.38568	Chlamydiaceae
Chlamydia trachomatis A/HAR-13	CHLTA	SRR579972	host-associated	human metagenome	13	1047	1.24164	Chlamydiaceae
Chlamydia trachomatis A/HAR-13	CHLTA	SRR579998	host-associated	human metagenome	3	2702	0.111029	Chlamydiaceae
Chlamydia trachomatis A/HAR-13	CHLTA	SRR580011	host-associated	human metagenome	6	1178	0.509338	Chlamydiaceae
Chlamydia trachomatis A/HAR-13	CHLTA	SRR580012	host-associated	human metagenome	11	1295	0.849421	Chlamydiaceae
Chlamydia trachomatis A/HAR-13	CHLTA	SRR580151	host-associated	human metagenome	60	2878	2.08478	Chlamydiaceae
Chlamydia trachomatis A/HAR-13	CHLTA	SRR580188	host-associated	human metagenome	147	3250	4.52308	Chlamydiaceae
Chlamydia trachomatis A/HAR-13	CHLTA	SRR580250	host-associated	human metagenome	4	4201	0.0952154	Chlamydiaceae
Chlamydia trachomatis A/HAR-13	CHLTA	SRR580280	host-associated	human metagenome	10	3993	0.250438	Chlamydiaceae
Chlamydia trachomatis A/HAR-13	CHLTA	SRR580285	host-associated	human metagenome	8	1965	0.407125	Chlamydiaceae
Chlamydia trachomatis A/HAR-13	CHLTA	SRR580292	host-associated	human metagenome	17	2619	0.649103	Chlamydiaceae
Chlamydia trachomatis A/HAR-13	CHLTA	SRR580296	host-associated	human metagenome	4	11945	0.0334868	Chlamydiaceae
Chlamydia trachomatis A/HAR-13	CHLTA	SRR580297	host-associated	human metagenome	3	2334	0.128535	Chlamydiaceae
Chlamydia trachomatis A/HAR-13	CHLTA	SRR580303	host-associated	human metagenome	3	7916	0.0378979	Chlamydiaceae
Chlamydia trachomatis A/HAR-13	CHLTA	SRR580324	host-associated	human metagenome	36	2861	1.2583	Chlamydiaceae
Chlamydia trachomatis A/HAR-13	CHLTA	SRR580325	host-associated	human metagenome	12	2231	0.537875	Chlamydiaceae
Chlamydiae bacterium 1039689-34	1039689-34	SRR1411205	marine	marine metagenome	5	7397	0.067595	MCF-E
Chlamydiae bacterium 1039689-34	1039689-34	SRR1411212	marine	marine metagenome	3	18992	0.0157961	MCF-E
Chlamydiae bacterium 1039689-34	1039689-34	SRR1411217	marine	marine metagenome	28	30036	0.0932215	MCF-E
Chlamydiae bacterium 1039689-34	1039689-34	SRR1411219	marine	marine metagenome	4	23553	0.016983	MCF-E
Chlamydiae bacterium 1039689-34	1039689-34	SRR1411221	marine	marine metagenome	3	24183	0.0124054	MCF-E
Chlamydiae bacterium 1039689-34	1039689-34	SRR1411280	marine	marine metagenome	4	9484	0.0421763	MCF-E
Chlamydiae bacterium 1039689-34	1039689-34	SRR2061817	marine	marine metagenome	8	11347	0.0705032	MCF-E
Chlamydiae bacterium 1039689-34	1039689-34	SRR2067965	marine	marine metagenome	23	12207	0.188416	MCF-E
Chlamydiae bacterium 1039689-34	1039689-34	SRR2067969	marine	marine metagenome	23	11486	0.200244	MCF-E
Chlamydiae bacterium 1039689-34	1039689-34	SRR2067974	marine	marine metagenome	18	9446	0.190557	MCF-E
Chlamydiae bacterium 1039689-34	1039689-34	SRR2067979	marine	marine metagenome	3	13904	0.0215765	MCF-E
Chlamydiae bacterium 1039689-34	1039689-34	SRR2068252	marine	marine metagenome	4	3667	0.109081	MCF-E
Chlamydiae bacterium 1039689-34	1039689-34	SRR2068272	marine	marine metagenome	4	14676	0.0272554	MCF-E
Chlamydiae bacterium 1039689-34	1039689-34	SRR2068280	marine	marine metagenome	8	13489	0.0593076	MCF-E
Chlamydiae bacterium 1039689-34	1039689-34	SRR2068340	marine	marine metagenome	8	14389	0.055598	MCF-E
Chlamydiae bacterium 1039689-34	1039689-34	SRR2068343	marine	marine metagenome	4	12833	0.0311696	MCF-E
Chlamydiae bacterium 1039689-34	1039689-34	SRR2068570	marine	marine metagenome	3	14917	0.0201113	MCF-E
Chlamydiae bacterium 1039689-34	1039689-34	SRR2068571	marine	marine metagenome	12	14680	0.0817439	MCF-E
Chlamydiae bacterium 1039689-34	1039689-34	SRR2068572	marine	marine metagenome	11	12929	0.0850801	MCF-E
Chlamydiae bacterium 1039689-34	1039689-34	SRR2068593	marine	marine metagenome	7	13783	0.0507872	MCF-E
Chlamydiae bacterium 1039689-34	1039689-34	SRR2068611	marine	marine metagenome	6	11163	0.053749	MCF-E
Chlamydiae bacterium 1039689-34	1039689-34	SRR2068612	marine	marine metagenome	6	12861	0.0466527	MCF-E
Chlamydiae bacterium 1039689-34	1039689-34	SRR2068710	marine	marine metagenome	3	13534	0.0221664	MCF-E
Chlamydiae bacterium 1039689-34	1039689-34	SRR2068729	marine	marine metagenome	6	10308	0.0582072	MCF-E
Chlamydiae bacterium 1039689-34	1039689-34	SRR2068738	marine	marine metagenome	4	3943	0.101446	MCF-E
Chlamydiae bacterium 1039689-34	1039689-34	SRR2071250	marine	marine metagenome	3	8007	0.0374672	MCF-E
Chlamydiae bacterium 1039689-34	1039689-34	SRR2071282	marine	marine metagenome	7	12505	0.0559776	MCF-E
Chlamydiae bacterium 1039689-34	1039689-34	SRR2071408	marine	marine metagenome	6	18251	0.0328749	MCF-E
Chlamydiae bacterium 1039689-34	1039689-34	SRR2071424	marine	marine metagenome	7	18270	0.0383142	MCF-E
Chlamydiae bacterium 1039689-34	1039689-34	SRR2071425	marine	marine metagenome	5	21497	0.0232591	MCF-E
Chlamydiae bacterium 1039689-34	1039689-34	SRR2071632	marine	marine metagenome	12	17818	0.0673476	MCF-E
Chlamydiae bacterium 1039689-34	1039689-34	SRR2071638	marine	marine metagenome	18	11752	0.153165	MCF-E
Chlamydiae bacterium 1039689-34	1039689-34	SRR2071682	marine	marine metagenome	3	9052	0.0331418	MCF-E
Chlamydiae bacterium 1039689-34	1039689-34	SRR2071693	marine	marine metagenome	66	16457	0.401045	MCF-E
Chlamydiae bacterium 1039689-34	1039689-34	SRR2071696	marine	marine metagenome	3	23158	0.0129545	MCF-E
Chlamydiae bacterium 1039689-34	1039689-34	SRR2071715	marine	marine metagenome	3	23818	0.0125955	MCF-E
Chlamydiae bacterium 1039689-34	1039689-34	SRR2071756	marine	marine metagenome	7	14577	0.0480209	MCF-E
Chlamydiae bacterium 1039689-34	1039689-34	SRR2071835	marine	marine metagenome	3	11772	0.0254842	MCF-E
Chlamydiae bacterium 1039689-34	1039689-34	SRR2071876	marine	marine metagenome	6	11375	0.0527473	MCF-E
Chlamydiae bacterium 1039689-34	1039689-34	SRR2071877	marine	marine metagenome	12	11706	0.102512	MCF-E
Chlamydiae bacterium 1039689-34	1039689-34	SRR2071878	marine	marine metagenome	22	13776	0.159698	MCF-E
Chlamydiae bacterium 1039689-34	1039689-34	SRR2072715	marine	marine metagenome	15	13969	0.107381	MCF-E
Chlamydiae bacterium 1039689-34	1039689-34	SRR2072716	marine	marine metagenome	63	13811	0.456158	MCF-E
Chlamydiae bacterium 1039689-34	1039689-34	SRR2072735	marine	marine metagenome	65	14467	0.449298	MCF-E
Chlamydiae bacterium 1039689-34	1039689-34	SRR2072737	marine	marine metagenome	41	13287	0.308572	MCF-E
Chlamydiae bacterium 1039689-34	1039689-34	SRR2073194	marine	marine metagenome	24	11851	0.202515	MCF-E
Chlamydiae bacterium 1039689-34	1039689-34	SRR2073195	marine	marine metagenome	39	11395	0.342255	MCF-E
Chlamydiae bacterium 1039689-34	1039689-34	SRR2073205	marine	marine metagenome	85	14802	0.574247	MCF-E
Chlamydiae bacterium 1039689-34	1039689-34	SRR2073206	marine	marine metagenome	118	13026	0.905881	MCF-E
Chlamydiae bacterium 1039689-34	1039689-34	SRR2073231	marine	marine metagenome	3	11800	0.0254237	MCF-E
Chlamydiae bacterium 1039689-34	1039689-34	SRR2073233	marine	marine metagenome	8	10949	0.073066	MCF-E
Chlamydiae bacterium 1039689-34	1039689-34	SRR2073234	marine	marine metagenome	45	11141	0.403913	MCF-E
Chlamydiae bacterium 1039689-34	1039689-34	SRR2073235	marine	marine metagenome	10	5104	0.195925	MCF-E
Chlamydiae bacterium 1039689-34	1039689-34	SRR2073733	marine	marine metagenome	3	7658	0.0391747	MCF-E
Chlamydiae bacterium 1039689-34	1039689-34	SRR2073796	marine	marine metagenome	3	12260	0.0244698	MCF-E
Chlamydiae bacterium 1039689-34	1039689-34	SRR2073813	marine	marine metagenome	6	12907	0.0464864	MCF-E
Chlamydiae bacterium 1039689-34	1039689-34	SRR2073820	marine	marine metagenome	5	11510	0.0434405	MCF-E
Chlamydiae bacterium 1039689-34	1039689-34	SRR2073825	marine	marine metagenome	3	19590	0.0153139	MCF-E
Chlamydiae bacterium 1039689-34	1039689-34	SRR2073907	marine	marine metagenome	8	4654	0.171895	MCF-E
Chlamydiae bacterium 1039689-34	1039689-34	SRR2073920	marine	marine metagenome	22	6614	0.332628	MCF-E
Chlamydiae bacterium 1039689-34	1039689-34	SRR2073925	marine	marine metagenome	36	12112	0.297226	MCF-E
Chlamydiae bacterium 1039689-34	1039689-34	SRR2075165	marine	marine metagenome	41	12741	0.321796	MCF-E
Chlamydiae bacterium 1039689-34	1039689-34	SRR2075376	marine	marine metagenome	3	1661	0.180614	MCF-E
Chlamydiae bacterium 1039689-34	1039689-34	SRR2075377	marine	marine metagenome	12	9274	0.129394	MCF-E
Chlamydiae bacterium 1039689-34	1039689-34	SRR2075378	marine	marine metagenome	27	11385	0.237154	MCF-E
Chlamydiae bacterium 1039689-34	1039689-34	SRR2075379	marine	marine metagenome	10	2136	0.468165	MCF-E
Chlamydiae bacterium 1039689-34	1039689-34	SRR2075380	marine	marine metagenome	26	10335	0.251572	MCF-E
Chlamydiae bacterium 1039689-34	1039689-34	SRR2075381	marine	marine metagenome	9	5525	0.162896	MCF-E
Chlamydiae bacterium 1039689-34	1039689-34	SRR5809597	marine	marine metagenome	4	256487	0.00155953	MCF-E
Chlamydiae bacterium 1041346-89	1041346-89	ERR1942693	freshwater sediment	sediment metagenome	8	42593	0.0187824	MCF-F
Chlamydiae bacterium 1041346-89	1041346-89	ERR1942698	freshwater sediment	estuary metagenome	3	219674	0.00136566	MCF-F
Chlamydiae bacterium 1041346-89	1041346-89	SRR2082889	freshwater sediment	wetland metagenome	14	271645	0.00515379	MCF-F
Chlamydiae bacterium 1041346-89	1041346-89	SRR2082894	freshwater sediment	wetland metagenome	22	174928	0.0125766	MCF-F
Chlamydiae bacterium 1041346-89	1041346-89	SRR3112668	freshwater	aquatic metagenome	3	105370	0.00284711	MCF-F
Chlamydiae bacterium 1041346-89	1041346-89	SRR3112671	freshwater	aquatic metagenome	9	79563	0.0113118	MCF-F
Chlamydiae bacterium 1041346-89	1041346-89	SRR5124802	freshwater	aquatic metagenome	5	38431	0.0130103	MCF-F
Chlamydiae bacterium 1041346-89	1041346-89	SRR5576214	plant-associated	plant metagenome	9	40928	0.0219898	MCF-F
Chlamydiae bacterium 1041346-89	1041346-89	SRR5580904	plant-associated	plant metagenome	4	40949	0.00976825	MCF-F
Chlamydiae bacterium 1041346-89	1041346-89	SRR6308686	freshwater sediment	freshwater metagenome	3	37024	0.00810285	MCF-F
Chlamydiae bacterium 1041346-89	1041346-89	SRR6814711	freshwater	aquatic metagenome	4	545733	0.000732959	MCF-F
Chlamydiae bacterium 1066088-68	1066088-68	ERR1101275	freshwater	uncultured prokaryote	4	98612	0.0040563	Rhabdochlamydiaceae
Chlamydiae bacterium 1066088-68	1066088-68	ERR1101314	freshwater	uncultured prokaryote	3	142425	0.00210637	Rhabdochlamydiaceae
Chlamydiae bacterium 1066088-68	1066088-68	ERR1101318	freshwater	uncultured prokaryote	3	67948	0.00441514	Rhabdochlamydiaceae
Chlamydiae bacterium 1066088-68	1066088-68	ERR1101350	freshwater	uncultured prokaryote	3	67725	0.00442968	Rhabdochlamydiaceae
Chlamydiae bacterium 1066088-68	1066088-68	ERR1101370	freshwater	uncultured prokaryote	9	119592	0.00752559	Rhabdochlamydiaceae
Chlamydiae bacterium 1066088-68	1066088-68	ERR1101377	freshwater	uncultured prokaryote	17	136284	0.012474	Rhabdochlamydiaceae
Chlamydiae bacterium 1066088-68	1066088-68	ERR1101390	freshwater	uncultured prokaryote	4	94326	0.00424061	Rhabdochlamydiaceae
Chlamydiae bacterium 1066088-68	1066088-68	ERR1101408	freshwater	uncultured prokaryote	8	122483	0.00653152	Rhabdochlamydiaceae
Chlamydiae bacterium 1066088-68	1066088-68	ERR1101443	freshwater	uncultured prokaryote	3	103572	0.00289654	Rhabdochlamydiaceae
Chlamydiae bacterium 1066088-68	1066088-68	ERR1101452	freshwater	uncultured prokaryote	5	90296	0.00553734	Rhabdochlamydiaceae
Chlamydiae bacterium 1066088-68	1066088-68	ERR1101453	freshwater	uncultured prokaryote	102	109777	0.0929156	Rhabdochlamydiaceae
Chlamydiae bacterium 1066088-68	1066088-68	ERR1101455	freshwater	uncultured prokaryote	57	96931	0.0588047	Rhabdochlamydiaceae
Chlamydiae bacterium 1066088-68	1066088-68	ERR1101457	freshwater	uncultured prokaryote	9	68662	0.0131077	Rhabdochlamydiaceae
Chlamydiae bacterium 1066088-68	1066088-68	ERR1101458	freshwater	uncultured prokaryote	5	103374	0.00483681	Rhabdochlamydiaceae
Chlamydiae bacterium 1066088-68	1066088-68	ERR1101462	freshwater	uncultured prokaryote	15	91641	0.0163682	Rhabdochlamydiaceae
Chlamydiae bacterium 1066088-68	1066088-68	ERR1101466	freshwater	uncultured prokaryote	43	103848	0.0414067	Rhabdochlamydiaceae
Chlamydiae bacterium 1066088-68	1066088-68	ERR1101471	freshwater	uncultured prokaryote	24	80444	0.0298344	Rhabdochlamydiaceae
Chlamydiae bacterium 1066088-68	1066088-68	ERR1101472	freshwater	uncultured prokaryote	20	119926	0.016677	Rhabdochlamydiaceae
Chlamydiae bacterium 1066088-68	1066088-68	ERR1101499	freshwater	uncultured prokaryote	11	96503	0.0113986	Rhabdochlamydiaceae
Chlamydiae bacterium 1066088-68	1066088-68	ERR1101511	freshwater	uncultured prokaryote	8	83981	0.00952596	Rhabdochlamydiaceae
Chlamydiae bacterium 1066088-68	1066088-68	ERR1101516	freshwater	uncultured prokaryote	32	100194	0.031938	Rhabdochlamydiaceae
Chlamydiae bacterium 1066088-68	1066088-68	ERR1101517	freshwater	uncultured prokaryote	301	109683	0.274427	Rhabdochlamydiaceae
Chlamydiae bacterium 1066088-68	1066088-68	ERR1101518	freshwater	uncultured prokaryote	14	106344	0.0131648	Rhabdochlamydiaceae
Chlamydiae bacterium 1066088-68	1066088-68	ERR1101520	freshwater	uncultured prokaryote	3	83189	0.00360625	Rhabdochlamydiaceae
Chlamydiae bacterium 1066088-68	1066088-68	ERR1101523	freshwater	uncultured prokaryote	6	112162	0.00534941	Rhabdochlamydiaceae
Chlamydiae bacterium 1066088-68	1066088-68	ERR1101526	freshwater	uncultured prokaryote	18	89912	0.0200196	Rhabdochlamydiaceae
Chlamydiae bacterium 1066088-68	1066088-68	ERR1101532	freshwater	uncultured prokaryote	14	103798	0.0134877	Rhabdochlamydiaceae
Chlamydiae bacterium 1066088-68	1066088-68	ERR1101536	freshwater	uncultured prokaryote	8	90170	0.00887213	Rhabdochlamydiaceae
Chlamydiae bacterium 1066088-68	1066088-68	ERR1101539	freshwater	uncultured prokaryote	5	82414	0.00606693	Rhabdochlamydiaceae
Chlamydiae bacterium 1066088-68	1066088-68	ERR1101543	freshwater	uncultured prokaryote	26	79683	0.0326293	Rhabdochlamydiaceae
Chlamydiae bacterium 1066088-68	1066088-68	ERR1101545	freshwater	uncultured prokaryote	59	60456	0.0975916	Rhabdochlamydiaceae
Chlamydiae bacterium 1066088-68	1066088-68	ERR1101547	freshwater	uncultured prokaryote	39	64860	0.0601295	Rhabdochlamydiaceae
Chlamydiae bacterium 1066088-68	1066088-68	ERR1101548	freshwater	uncultured prokaryote	81	79951	0.101312	Rhabdochlamydiaceae
Chlamydiae bacterium 1066088-68	1066088-68	ERR1101550	freshwater	uncultured prokaryote	31	83504	0.037124	Rhabdochlamydiaceae
Chlamydiae bacterium 1066088-68	1066088-68	ERR1101553	freshwater	uncultured prokaryote	10	72959	0.0137063	Rhabdochlamydiaceae
Chlamydiae bacterium 1066088-68	1066088-68	ERR1101559	freshwater	uncultured prokaryote	89	244308	0.0364294	Rhabdochlamydiaceae
Chlamydiae bacterium 1066088-68	1066088-68	ERR1101561	freshwater	uncultured prokaryote	6	69872	0.00858713	Rhabdochlamydiaceae
Chlamydiae bacterium 1066088-68	1066088-68	ERR1101562	freshwater	uncultured prokaryote	3	106602	0.00281421	Rhabdochlamydiaceae
Chlamydiae bacterium 1066088-68	1066088-68	ERR1101565	freshwater	uncultured prokaryote	4	92736	0.00431332	Rhabdochlamydiaceae
Chlamydiae bacterium 1066088-68	1066088-68	ERR1101566	freshwater	uncultured prokaryote	9	55540	0.0162045	Rhabdochlamydiaceae
Chlamydiae bacterium 1066088-68	1066088-68	ERR1101574	freshwater	uncultured prokaryote	28	80708	0.034693	Rhabdochlamydiaceae
Chlamydiae bacterium 1066088-68	1066088-68	ERR1101582	freshwater	uncultured prokaryote	9	117437	0.00766368	Rhabdochlamydiaceae
Chlamydiae bacterium 1066088-68	1066088-68	ERR1101583	freshwater	uncultured prokaryote	6	134132	0.00447321	Rhabdochlamydiaceae
Chlamydiae bacterium 1066088-68	1066088-68	ERR1101587	freshwater	uncultured prokaryote	102	96320	0.105897	Rhabdochlamydiaceae
Chlamydiae bacterium 1066088-68	1066088-68	ERR1101588	freshwater	uncultured prokaryote	19	135911	0.0139797	Rhabdochlamydiaceae
Chlamydiae bacterium 1066088-68	1066088-68	ERR1101590	freshwater	uncultured prokaryote	51	92190	0.0553205	Rhabdochlamydiaceae
Chlamydiae bacterium 1066088-68	1066088-68	ERR1101591	freshwater	uncultured prokaryote	41	97813	0.0419167	Rhabdochlamydiaceae
Chlamydiae bacterium 1066088-68	1066088-68	ERR1101592	freshwater	uncultured prokaryote	46	75955	0.0605622	Rhabdochlamydiaceae
Chlamydiae bacterium 1066088-68	1066088-68	ERR1101598	freshwater	uncultured prokaryote	12	52291	0.0229485	Rhabdochlamydiaceae
Chlamydiae bacterium 1066088-68	1066088-68	ERR1101602	freshwater	uncultured prokaryote	42	127905	0.0328369	Rhabdochlamydiaceae
Chlamydiae bacterium 1066088-68	1066088-68	ERR1101606	freshwater	uncultured prokaryote	43	51830	0.0829635	Rhabdochlamydiaceae
Chlamydiae bacterium 1066088-68	1066088-68	ERR1101609	freshwater	uncultured prokaryote	6	88693	0.00676491	Rhabdochlamydiaceae
Chlamydiae bacterium 1066088-68	1066088-68	ERR1101616	freshwater	uncultured prokaryote	24	57089	0.0420396	Rhabdochlamydiaceae
Chlamydiae bacterium 1066088-68	1066088-68	ERR1101620	freshwater	uncultured prokaryote	12	83754	0.0143277	Rhabdochlamydiaceae
Chlamydiae bacterium 1066088-68	1066088-68	ERR1101623	freshwater	uncultured prokaryote	36	81111	0.0443836	Rhabdochlamydiaceae
Chlamydiae bacterium 1066088-68	1066088-68	ERR1472809	host-associated	Hirundo rustica	14	24419	0.0573324	Rhabdochlamydiaceae
Chlamydiae bacterium 1066088-68	1066088-68	ERR1553584	engineered	metagenome	74	724486	0.0102141	Rhabdochlamydiaceae
Chlamydiae bacterium 1066088-68	1066088-68	ERR1740141	freshwater	aquatic metagenome	70	2459375	0.00284625	Rhabdochlamydiaceae
Chlamydiae bacterium 1066088-68	1066088-68	ERR1740175	soil	soil metagenome	52	2509109	0.00207245	Rhabdochlamydiaceae
Chlamydiae bacterium 1066088-68	1066088-68	ERR1740183	soil	soil metagenome	10	76994	0.012988	Rhabdochlamydiaceae
Chlamydiae bacterium 1066088-68	1066088-68	ERR1740195	soil	soil metagenome	7	77762	0.00900183	Rhabdochlamydiaceae
Chlamydiae bacterium 1066088-68	1066088-68	ERR1740197	soil	soil metagenome	3	79457	0.00377563	Rhabdochlamydiaceae
Chlamydiae bacterium 1066088-68	1066088-68	ERR1740213	soil	soil metagenome	4	99176	0.00403323	Rhabdochlamydiaceae
Chlamydiae bacterium 1066088-68	1066088-68	ERR1742910	freshwater	pond metagenome	3	12541	0.0239215	Rhabdochlamydiaceae
Chlamydiae bacterium 1066088-68	1066088-68	ERR1742953	freshwater	pond metagenome	12	64889	0.0184931	Rhabdochlamydiaceae
Chlamydiae bacterium 1066088-68	1066088-68	ERR1981417	soil	soil metagenome	5	27415	0.0182382	Rhabdochlamydiaceae
Chlamydiae bacterium 1066088-68	1066088-68	ERR1981430	soil	soil metagenome	3	32479	0.00923674	Rhabdochlamydiaceae
Chlamydiae bacterium 1066088-68	1066088-68	ERR1981449	soil	soil metagenome	4	33853	0.0118158	Rhabdochlamydiaceae
Chlamydiae bacterium 1066088-68	1066088-68	ERR2015110	soil	soil metagenome	3	48212	0.00622252	Rhabdochlamydiaceae
Chlamydiae bacterium 1066088-68	1066088-68	ERR2015193	soil	soil metagenome	3	28835	0.010404	Rhabdochlamydiaceae
Chlamydiae bacterium 1066088-68	1066088-68	ERR2015195	soil	soil metagenome	3	18069	0.016603	Rhabdochlamydiaceae
Chlamydiae bacterium 1066088-68	1066088-68	ERR788945	freshwater sediment	uncultured bacterium	3	311288	0.000963738	Rhabdochlamydiaceae
Chlamydiae bacterium 1066088-68	1066088-68	SRR1797314	freshwater	freshwater metagenome	66	86130	0.0766284	Rhabdochlamydiaceae
Chlamydiae bacterium 1066088-68	1066088-68	SRR1798350	freshwater sediment	sediment metagenome	4	181248	0.00220692	Rhabdochlamydiaceae
Chlamydiae bacterium 1066088-68	1066088-68	SRR2005979	freshwater	marine metagenome	5	23784	0.0210225	Rhabdochlamydiaceae
Chlamydiae bacterium 1066088-68	1066088-68	SRR2071013	soil	soil metagenome	8	102587	0.00779826	Rhabdochlamydiaceae
Chlamydiae bacterium 1066088-68	1066088-68	SRR2071031	soil	soil metagenome	22	143142	0.0153694	Rhabdochlamydiaceae
Chlamydiae bacterium 1066088-68	1066088-68	SRR2071072	soil	soil metagenome	7	133923	0.00522688	Rhabdochlamydiaceae
Chlamydiae bacterium 1066088-68	1066088-68	SRR2071073	soil	soil metagenome	8	144783	0.00552551	Rhabdochlamydiaceae
Chlamydiae bacterium 1066088-68	1066088-68	SRR2071074	soil	soil metagenome	5	141223	0.0035405	Rhabdochlamydiaceae
Chlamydiae bacterium 1066088-68	1066088-68	SRR2071075	soil	soil metagenome	4	148636	0.00269114	Rhabdochlamydiaceae
Chlamydiae bacterium 1066088-68	1066088-68	SRR2083967	freshwater	freshwater metagenome	3	289084	0.00103776	Rhabdochlamydiaceae
Chlamydiae bacterium 1066088-68	1066088-68	SRR2083980	freshwater	freshwater metagenome	3	115520	0.00259695	Rhabdochlamydiaceae
Chlamydiae bacterium 1066088-68	1066088-68	SRR2083991	freshwater	freshwater metagenome	3	192968	0.00155466	Rhabdochlamydiaceae
Chlamydiae bacterium 1066088-68	1066088-68	SRR2083992	freshwater	freshwater metagenome	5	132038	0.00378679	Rhabdochlamydiaceae
Chlamydiae bacterium 1066088-68	1066088-68	SRR2084009	freshwater	freshwater metagenome	6	190677	0.00314668	Rhabdochlamydiaceae
Chlamydiae bacterium 1066088-68	1066088-68	SRR2084013	freshwater	freshwater metagenome	4	202682	0.00197353	Rhabdochlamydiaceae
Chlamydiae bacterium 1066088-68	1066088-68	SRR2084014	freshwater	freshwater metagenome	7	163394	0.00428412	Rhabdochlamydiaceae
Chlamydiae bacterium 1066088-68	1066088-68	SRR2084028	freshwater	freshwater metagenome	12	2581343	0.000464874	Rhabdochlamydiaceae
Chlamydiae bacterium 1066088-68	1066088-68	SRR2084043	freshwater	freshwater metagenome	7	159925	0.00437705	Rhabdochlamydiaceae
Chlamydiae bacterium 1066088-68	1066088-68	SRR2084058	freshwater	freshwater metagenome	3	161699	0.0018553	Rhabdochlamydiaceae
Chlamydiae bacterium 1066088-68	1066088-68	SRR2229386	plant-associated	phyllosphere metagenome	4	128374	0.0031159	Rhabdochlamydiaceae
Chlamydiae bacterium 1066088-68	1066088-68	SRR2540100	freshwater	lake water metagenome	5	118629	0.00421482	Rhabdochlamydiaceae
Chlamydiae bacterium 1066088-68	1066088-68	SRR2540525	freshwater	lake water metagenome	93	325617	0.0285612	Rhabdochlamydiaceae
Chlamydiae bacterium 1066088-68	1066088-68	SRR2846102	host-associated	skin metagenome	6	5861322	0.000102366	Rhabdochlamydiaceae
Chlamydiae bacterium 1066088-68	1066088-68	SRR3112666	freshwater	aquatic metagenome	3	89468	0.00335315	Rhabdochlamydiaceae
Chlamydiae bacterium 1066088-68	1066088-68	SRR3112688	freshwater	aquatic metagenome	5	83800	0.00596659	Rhabdochlamydiaceae
Chlamydiae bacterium 1066088-68	1066088-68	SRR3112741	freshwater	aquatic metagenome	6	170783	0.00351323	Rhabdochlamydiaceae
Chlamydiae bacterium 1066088-68	1066088-68	SRR3112759	freshwater	aquatic metagenome	3	93251	0.00321712	Rhabdochlamydiaceae
Chlamydiae bacterium 1066088-68	1066088-68	SRR3113028	freshwater	aquatic metagenome	4	229403	0.00174366	Rhabdochlamydiaceae
Chlamydiae bacterium 1066088-68	1066088-68	SRR3485882	freshwater	freshwater metagenome	3	67122	0.00446947	Rhabdochlamydiaceae
Chlamydiae bacterium 1066088-68	1066088-68	SRR3485892	freshwater	freshwater metagenome	3	66812	0.00449021	Rhabdochlamydiaceae
Chlamydiae bacterium 1066088-68	1066088-68	SRR3485930	freshwater	freshwater metagenome	3	54656	0.00548888	Rhabdochlamydiaceae
Chlamydiae bacterium 1066088-68	1066088-68	SRR3598003	freshwater	freshwater metagenome	3	88897	0.00337469	Rhabdochlamydiaceae
Chlamydiae bacterium 1066088-68	1066088-68	SRR3598053	freshwater	freshwater metagenome	25	432286	0.00578321	Rhabdochlamydiaceae
Chlamydiae bacterium 1066088-68	1066088-68	SRR3598098	freshwater	freshwater metagenome	7	101218	0.00691577	Rhabdochlamydiaceae
Chlamydiae bacterium 1066088-68	1066088-68	SRR3598119	freshwater	freshwater metagenome	4	143164	0.002794	Rhabdochlamydiaceae
Chlamydiae bacterium 1066088-68	1066088-68	SRR3598165	freshwater	freshwater metagenome	6	101285	0.00592388	Rhabdochlamydiaceae
Chlamydiae bacterium 1066088-68	1066088-68	SRR3598168	freshwater	freshwater metagenome	32	170064	0.0188164	Rhabdochlamydiaceae
Chlamydiae bacterium 1066088-68	1066088-68	SRR3598175	freshwater	freshwater metagenome	66	158554	0.0416262	Rhabdochlamydiaceae
Chlamydiae bacterium 1066088-68	1066088-68	SRR3598176	freshwater	freshwater metagenome	6	141324	0.00424556	Rhabdochlamydiaceae
Chlamydiae bacterium 1066088-68	1066088-68	SRR3598177	freshwater	freshwater metagenome	19	515866	0.00368313	Rhabdochlamydiaceae
Chlamydiae bacterium 1066088-68	1066088-68	SRR3598185	freshwater	freshwater metagenome	5	458771	0.00108987	Rhabdochlamydiaceae
Chlamydiae bacterium 1066088-68	1066088-68	SRR3714427	freshwater	freshwater metagenome	3	28884	0.0103864	Rhabdochlamydiaceae
Chlamydiae bacterium 1066088-68	1066088-68	SRR3714460	freshwater	freshwater metagenome	6	24223	0.0247698	Rhabdochlamydiaceae
Chlamydiae bacterium 1066088-68	1066088-68	SRR4039598	freshwater	aquatic metagenome	11	57476	0.0191384	Rhabdochlamydiaceae
Chlamydiae bacterium 1066088-68	1066088-68	SRR4039603	freshwater	aquatic metagenome	16	82892	0.0193022	Rhabdochlamydiaceae
Chlamydiae bacterium 1066088-68	1066088-68	SRR4449210	freshwater	freshwater metagenome	5	1870	0.26738	Rhabdochlamydiaceae
Chlamydiae bacterium 1066088-68	1066088-68	SRR5050839	freshwater	freshwater metagenome	3	128317	0.00233796	Rhabdochlamydiaceae
Chlamydiae bacterium 1066088-68	1066088-68	SRR5050842	freshwater	freshwater metagenome	8	241311	0.00331522	Rhabdochlamydiaceae
Chlamydiae bacterium 1066088-68	1066088-68	SRR5338252	freshwater	freshwater metagenome	5	50145	0.00997108	Rhabdochlamydiaceae
Chlamydiae bacterium 1066088-68	1066088-68	SRR5338255	freshwater	freshwater metagenome	4	36119	0.0110745	Rhabdochlamydiaceae
Chlamydiae bacterium 1066088-68	1066088-68	SRR5338256	freshwater	freshwater metagenome	3	71421	0.00420045	Rhabdochlamydiaceae
Chlamydiae bacterium 1066088-68	1066088-68	SRR5338264	freshwater	freshwater metagenome	79	509631	0.0155014	Rhabdochlamydiaceae
Chlamydiae bacterium 1066088-68	1066088-68	SRR5471029	freshwater	freshwater metagenome	4	249519	0.00160308	Rhabdochlamydiaceae
Chlamydiae bacterium 1066088-68	1066088-68	SRR6243735	freshwater	freshwater metagenome	5	29877	0.0167353	Rhabdochlamydiaceae
Chlamydiae bacterium 1066088-68	1066088-68	SRR6243841	freshwater	freshwater metagenome	3	25469	0.011779	Rhabdochlamydiaceae
Chlamydiae bacterium 1066088-68	1066088-68	SRR6243877	freshwater	freshwater metagenome	5	29260	0.0170882	Rhabdochlamydiaceae
Chlamydiae bacterium 1066088-68	1066088-68	SRR6243887	freshwater	freshwater metagenome	7	28862	0.0242533	Rhabdochlamydiaceae
Chlamydiae bacterium 1066088-68	1066088-68	SRR6243895	freshwater	freshwater metagenome	5	28062	0.0178177	Rhabdochlamydiaceae
Chlamydiae bacterium 1066088-68	1066088-68	SRR6243924	freshwater	freshwater metagenome	4	31646	0.0126398	Rhabdochlamydiaceae
Chlamydiae bacterium 1066088-68	1066088-68	SRR6243925	freshwater	freshwater metagenome	3	29291	0.0102421	Rhabdochlamydiaceae
Chlamydiae bacterium 1066088-68	1066088-68	SRR6243926	freshwater	freshwater metagenome	4	25958	0.0154095	Rhabdochlamydiaceae
Chlamydiae bacterium 1066088-68	1066088-68	SRR6243930	freshwater	freshwater metagenome	17	21055	0.0807409	Rhabdochlamydiaceae
Chlamydiae bacterium 1066088-68	1066088-68	SRR6243943	freshwater	freshwater metagenome	9	16700	0.0538922	Rhabdochlamydiaceae
Chlamydiae bacterium 1066088-68	1066088-68	SRR6243950	freshwater	freshwater metagenome	5	17178	0.029107	Rhabdochlamydiaceae
Chlamydiae bacterium 1066088-68	1066088-68	SRR6243994	freshwater	freshwater metagenome	14	26515	0.0528003	Rhabdochlamydiaceae
Chlamydiae bacterium 1066088-68	1066088-68	SRR6243997	freshwater	freshwater metagenome	23	22088	0.104129	Rhabdochlamydiaceae
Chlamydiae bacterium 1066088-68	1066088-68	SRR6244002	freshwater	freshwater metagenome	7	22351	0.0313185	Rhabdochlamydiaceae
Chlamydiae bacterium 1066088-68	1066088-68	SRR6286775	freshwater	freshwater metagenome	4	31772	0.0125897	Rhabdochlamydiaceae
Chlamydiae bacterium 1066088-68	1066088-68	SRR6303079	freshwater	freshwater metagenome	13	20559	0.0632326	Rhabdochlamydiaceae
Chlamydiae bacterium 1066088-68	1066088-68	SRR6303081	freshwater	freshwater metagenome	6	13430	0.0446761	Rhabdochlamydiaceae
Chlamydiae bacterium 1066088-68	1066088-68	SRR6303089	freshwater	freshwater metagenome	11	25661	0.0428666	Rhabdochlamydiaceae
Chlamydiae bacterium 1066088-68	1066088-68	SRR6303090	freshwater	freshwater metagenome	15	22360	0.0670841	Rhabdochlamydiaceae
Chlamydiae bacterium 1066088-68	1066088-68	SRR6317075	freshwater	aquatic metagenome	8	32058	0.0249548	Rhabdochlamydiaceae
Chlamydiae bacterium 1066088-68	1066088-68	SRR6442407	plant-associated	plant metagenome	22	247061	0.00890468	Rhabdochlamydiaceae
Chlamydiae bacterium 1066088-68	1066088-68	SRR6442419	plant-associated	plant metagenome	6	62975	0.00952759	Rhabdochlamydiaceae
Chlamydiae bacterium 1066088-68	1066088-68	SRR6442420	plant-associated	plant metagenome	4	171410	0.00233359	Rhabdochlamydiaceae
Chlamydiae bacterium 1066088-68	1066088-68	SRR6442421	plant-associated	plant metagenome	3	103714	0.00289257	Rhabdochlamydiaceae
Chlamydiae bacterium 1066088-68	1066088-68	SRR6442422	plant-associated	plant metagenome	3	120373	0.00249225	Rhabdochlamydiaceae
Chlamydiae bacterium 1066088-68	1066088-68	SRR6442425	plant-associated	plant metagenome	33	135747	0.0243099	Rhabdochlamydiaceae
Chlamydiae bacterium 1066088-68	1066088-68	SRR6442426	plant-associated	plant metagenome	25	308491	0.00810396	Rhabdochlamydiaceae
Chlamydiae bacterium 1066088-68	1066088-68	SRR6442438	plant-associated	plant metagenome	4	123016	0.00325161	Rhabdochlamydiaceae
Chlamydiae bacterium 1066088-68	1066088-68	SRR6442440	plant-associated	plant metagenome	5	172006	0.00290688	Rhabdochlamydiaceae
Chlamydiae bacterium 1066088-68	1066088-68	SRR6442441	plant-associated	plant metagenome	19	128164	0.0148248	Rhabdochlamydiaceae
Chlamydiae bacterium 1066088-68	1066088-68	SRR6442445	plant-associated	plant metagenome	6	137130	0.00437541	Rhabdochlamydiaceae
Chlamydiae bacterium 1066088-68	1066088-68	SRR6442446	plant-associated	plant metagenome	5	162869	0.00306995	Rhabdochlamydiaceae
Chlamydiae bacterium 1066088-68	1066088-68	SRR6442451	plant-associated	plant metagenome	4	103599	0.00386104	Rhabdochlamydiaceae
Chlamydiae bacterium 1066088-68	1066088-68	SRR6442452	plant-associated	plant metagenome	4	40118	0.00997059	Rhabdochlamydiaceae
Chlamydiae bacterium 1066088-68	1066088-68	SRR6442453	plant-associated	plant metagenome	3	13872	0.0216263	Rhabdochlamydiaceae
Chlamydiae bacterium 1066088-68	1066088-68	SRR6442457	plant-associated	plant metagenome	9	176723	0.00509272	Rhabdochlamydiaceae
Chlamydiae bacterium 1066088-68	1066088-68	SRR6442460	plant-associated	plant metagenome	6	306271	0.00195905	Rhabdochlamydiaceae
Chlamydiae bacterium 1066088-68	1066088-68	SRR6442461	plant-associated	plant metagenome	6	268133	0.0022377	Rhabdochlamydiaceae
Chlamydiae bacterium 1066088-68	1066088-68	SRR6442464	plant-associated	plant metagenome	3	133946	0.00223971	Rhabdochlamydiaceae
Chlamydiae bacterium 1066088-68	1066088-68	SRR6459058	freshwater	freshwater metagenome	4	56297	0.00710517	Rhabdochlamydiaceae
Chlamydiae bacterium 1066088-68	1066088-68	SRR6814646	freshwater	aquatic metagenome	3	3254	0.0921942	Rhabdochlamydiaceae
Chlamydiae bacterium 1066088-68	1066088-68	SRR6814713	freshwater	aquatic metagenome	3	32596	0.00920358	Rhabdochlamydiaceae
Chlamydiae bacterium 1066088-68	1066088-68	SRR7195507	freshwater	freshwater metagenome	9	146889	0.00612708	Rhabdochlamydiaceae
Chlamydiae bacterium 1066088-68	1066088-68	SRR7535677	freshwater	aquatic metagenome	24	80775	0.0297122	Rhabdochlamydiaceae
Chlamydiae bacterium 1066088-68	1066088-68	SRR7537605	freshwater	freshwater metagenome	3	8975	0.0334262	Rhabdochlamydiaceae
Chlamydiae bacterium 1066088-68	1066088-68	SRR7549664	freshwater	metagenome	6	233736	0.002567	Rhabdochlamydiaceae
Chlamydiae bacterium 1066088-68	1066088-68	SRR7585073	freshwater	aquatic metagenome	3	70418	0.00426027	Rhabdochlamydiaceae
Chlamydiae bacterium 1066088-68	1066088-68	SRR834700	freshwater	aquatic metagenome	56	31366	0.178537	Rhabdochlamydiaceae
Chlamydiae bacterium 1066088-68	1066088-68	SRR834701	freshwater	aquatic metagenome	58	41676	0.139169	Rhabdochlamydiaceae
Chlamydiae bacterium 1066088-68	1066088-68	SRR834703	freshwater	aquatic metagenome	14	30668	0.0456502	Rhabdochlamydiaceae
Chlamydiae bacterium 1066088-68	1066088-68	SRR834704	freshwater	aquatic metagenome	4	22916	0.0174551	Rhabdochlamydiaceae
Chlamydiae bacterium 1070360-7	1070360-7	DRR090690	host-associated	sea squirt metagenome	26	325047	0.00799884	MCF-D
Chlamydiae bacterium 1070360-7	1070360-7	ERR1097500	marine	seawater metagenome	3	412211	0.000727783	MCF-D
Chlamydiae bacterium 1070360-7	1070360-7	ERR1578838	marine	marine metagenome	5	208135	0.00240229	MCF-D
Chlamydiae bacterium 1070360-7	1070360-7	ERR1777159	marine	seawater metagenome	13	162805	0.00798501	MCF-D
Chlamydiae bacterium 1070360-7	1070360-7	ERR2003807	marine	uncultured prokaryote	3	276380	0.00108546	MCF-D
Chlamydiae bacterium 1070360-7	1070360-7	ERR2003808	marine	uncultured prokaryote	7	282770	0.00247551	MCF-D
Chlamydiae bacterium 1070360-7	1070360-7	ERR2003809	marine	uncultured prokaryote	26	719436	0.00361394	MCF-D
Chlamydiae bacterium 1070360-7	1070360-7	ERR2612160	marine	marine metagenome	4	94559	0.00423016	MCF-D
Chlamydiae bacterium 1070360-7	1070360-7	SRR2040956	marine	aquatic metagenome	34	293834	0.0115712	MCF-D
Chlamydiae bacterium 1070360-7	1070360-7	SRR2040971	marine	aquatic metagenome	18	582435	0.00309047	MCF-D
Chlamydiae bacterium 1070360-7	1070360-7	SRR2040972	marine	aquatic metagenome	5	245170	0.0020394	MCF-D
Chlamydiae bacterium 1070360-7	1070360-7	SRR2040973	marine	aquatic metagenome	12	233601	0.00513696	MCF-D
Chlamydiae bacterium 1070360-7	1070360-7	SRR2040994	marine sediment	aquatic metagenome	4	103151	0.00387781	MCF-D
Chlamydiae bacterium 1070360-7	1070360-7	SRR2041001	marine	aquatic metagenome	4	14828	0.026976	MCF-D
Chlamydiae bacterium 1070360-7	1070360-7	SRR2041011	marine	aquatic metagenome	5	175003	0.00285709	MCF-D
Chlamydiae bacterium 1070360-7	1070360-7	SRR2041025	marine	aquatic metagenome	7	231690	0.00302128	MCF-D
Chlamydiae bacterium 1070360-7	1070360-7	SRR2041028	marine sediment	aquatic metagenome	3	285591	0.00105045	MCF-D
Chlamydiae bacterium 1070360-7	1070360-7	SRR2041040	marine	aquatic metagenome	10	280547	0.00356447	MCF-D
Chlamydiae bacterium 1070360-7	1070360-7	SRR2041041	marine	aquatic metagenome	5	219178	0.00228125	MCF-D
Chlamydiae bacterium 1070360-7	1070360-7	SRR2041049	marine	aquatic metagenome	48	197174	0.024344	MCF-D
Chlamydiae bacterium 1070360-7	1070360-7	SRR2041051	marine	aquatic metagenome	26	154380	0.0168416	MCF-D
Chlamydiae bacterium 1070360-7	1070360-7	SRR2041056	marine	aquatic metagenome	19	77187	0.0246155	MCF-D
Chlamydiae bacterium 1070360-7	1070360-7	SRR2041058	marine	aquatic metagenome	13	190791	0.00681374	MCF-D
Chlamydiae bacterium 1070360-7	1070360-7	SRR2041060	marine sediment	aquatic metagenome	14	164148	0.00852889	MCF-D
Chlamydiae bacterium 1070360-7	1070360-7	SRR2041097	marine	aquatic metagenome	5	68469	0.00730257	MCF-D
Chlamydiae bacterium 1070360-7	1070360-7	SRR2041098	marine	aquatic metagenome	17	113104	0.0150304	MCF-D
Chlamydiae bacterium 1070360-7	1070360-7	SRR2041102	marine	aquatic metagenome	5	80503	0.00621095	MCF-D
Chlamydiae bacterium 1070360-7	1070360-7	SRR2041103	marine	aquatic metagenome	3	25230	0.0118906	MCF-D
Chlamydiae bacterium 1070360-7	1070360-7	SRR2041104	marine	aquatic metagenome	3	66722	0.00449627	MCF-D
Chlamydiae bacterium 1070360-7	1070360-7	SRR2041114	marine sediment	aquatic metagenome	3	50872	0.00589715	MCF-D
Chlamydiae bacterium 1070360-7	1070360-7	SRR2041115	marine	aquatic metagenome	17	26374	0.0644574	MCF-D
Chlamydiae bacterium 1070360-7	1070360-7	SRR2041116	marine	aquatic metagenome	60	76731	0.0781953	MCF-D
Chlamydiae bacterium 1070360-7	1070360-7	SRR2041118	marine	aquatic metagenome	54	81351	0.066379	MCF-D
Chlamydiae bacterium 1070360-7	1070360-7	SRR2041122	marine	aquatic metagenome	140	100629	0.139125	MCF-D
Chlamydiae bacterium 1070360-7	1070360-7	SRR2041123	marine	aquatic metagenome	179	115435	0.155066	MCF-D
Chlamydiae bacterium 1070360-7	1070360-7	SRR2041127	marine	aquatic metagenome	71	66345	0.107016	MCF-D
Chlamydiae bacterium 1070360-7	1070360-7	SRR2041129	marine	aquatic metagenome	5	4595	0.108814	MCF-D
Chlamydiae bacterium 1070360-7	1070360-7	SRR2041131	marine	aquatic metagenome	38	58411	0.0650562	MCF-D
Chlamydiae bacterium 1070360-7	1070360-7	SRR2041132	marine	aquatic metagenome	94	744965	0.012618	MCF-D
Chlamydiae bacterium 1070360-7	1070360-7	SRR2041157	marine	aquatic metagenome	3	5310	0.0564972	MCF-D
Chlamydiae bacterium 1070360-7	1070360-7	SRR2041159	marine	aquatic metagenome	4	5469	0.0731395	MCF-D
Chlamydiae bacterium 1070360-7	1070360-7	SRR2041161	marine	aquatic metagenome	4	6298	0.0635122	MCF-D
Chlamydiae bacterium 1070360-7	1070360-7	SRR2041165	marine	aquatic metagenome	208	1027682	0.0202397	MCF-D
Chlamydiae bacterium 1070360-7	1070360-7	SRR2041166	marine	aquatic metagenome	246	975425	0.0252198	MCF-D
Chlamydiae bacterium 1070360-7	1070360-7	SRR2041167	marine	aquatic metagenome	168	1041631	0.0161286	MCF-D
Chlamydiae bacterium 1070360-7	1070360-7	SRR2041169	marine sediment	aquatic metagenome	3	873750	0.000343348	MCF-D
Chlamydiae bacterium 1070360-7	1070360-7	SRR2041172	marine	aquatic metagenome	18	59385	0.0303107	MCF-D
Chlamydiae bacterium 1070360-7	1070360-7	SRR2041174	marine	aquatic metagenome	29	58482	0.0495879	MCF-D
Chlamydiae bacterium 1070360-7	1070360-7	SRR2041178	marine	aquatic metagenome	6	16657	0.0360209	MCF-D
Chlamydiae bacterium 1070360-7	1070360-7	SRR2041179	marine	aquatic metagenome	17	34577	0.0491656	MCF-D
Chlamydiae bacterium 1070360-7	1070360-7	SRR2041184	marine	aquatic metagenome	69	86838	0.0794583	MCF-D
Chlamydiae bacterium 1070360-7	1070360-7	SRR2041185	marine	aquatic metagenome	91	72170	0.126091	MCF-D
Chlamydiae bacterium 1070360-7	1070360-7	SRR2041186	marine	aquatic metagenome	83	107478	0.0772251	MCF-D
Chlamydiae bacterium 1070360-7	1070360-7	SRR2041190	marine	aquatic metagenome	16	20025	0.0799001	MCF-D
Chlamydiae bacterium 1070360-7	1070360-7	SRR2041193	marine	aquatic metagenome	14	25337	0.0552552	MCF-D
Chlamydiae bacterium 1070360-7	1070360-7	SRR2041194	marine	aquatic metagenome	4	80000	0.005	MCF-D
Chlamydiae bacterium 1070360-7	1070360-7	SRR2041587	marine	aquatic metagenome	4	428920	0.000932575	MCF-D
Chlamydiae bacterium 1070360-7	1070360-7	SRR2041588	marine	aquatic metagenome	26	769858	0.00337725	MCF-D
Chlamydiae bacterium 1070360-7	1070360-7	SRR2041620	marine	aquatic metagenome	3	276551	0.00108479	MCF-D
Chlamydiae bacterium 1070360-7	1070360-7	SRR2041631	marine	aquatic metagenome	10	123567	0.00809278	MCF-D
Chlamydiae bacterium 1070360-7	1070360-7	SRR2041633	marine	aquatic metagenome	3	12661	0.0236948	MCF-D
Chlamydiae bacterium 1070360-7	1070360-7	SRR2041641	marine	aquatic metagenome	23	113822	0.020207	MCF-D
Chlamydiae bacterium 1070360-7	1070360-7	SRR2041656	marine	aquatic metagenome	4	169040	0.0023663	MCF-D
Chlamydiae bacterium 1070360-7	1070360-7	SRR2041658	marine	aquatic metagenome	25	209865	0.0119124	MCF-D
Chlamydiae bacterium 1070360-7	1070360-7	SRR2041659	marine	aquatic metagenome	25	230895	0.0108274	MCF-D
Chlamydiae bacterium 1070360-7	1070360-7	SRR3735214	marine	marine metagenome	4	517029	0.000773651	MCF-D
Chlamydiae bacterium 1070360-7	1070360-7	SRR5451201	marine	seawater metagenome	9	87010	0.0103436	MCF-D
Chlamydiae bacterium 1070360-7	1070360-7	SRR5451202	marine	seawater metagenome	519	136556	0.380064	MCF-D
Chlamydiae bacterium 1070360-7	1070360-7	SRR5451208	marine	seawater metagenome	124	114922	0.107899	MCF-D
Chlamydiae bacterium 1070360-7	1070360-7	SRR5451209	marine	seawater metagenome	602	118325	0.508768	MCF-D
Chlamydiae bacterium 1070360-7	1070360-7	SRR5451215	marine	seawater metagenome	20	85867	0.0232918	MCF-D
Chlamydiae bacterium 1070360-7	1070360-7	SRR5451216	marine	seawater metagenome	224	129118	0.173485	MCF-D
Chlamydiae bacterium 1070360-7	1070360-7	SRR5576185	marine	metagenome	9	130931	0.00687385	MCF-D
Chlamydiae bacterium 1070360-7	1070360-7	SRR5576185	marine	metagenome	9	130931	0.00687385	MCF-D
Chlamydiae bacterium 1070360-7	1070360-7	SRR5576186	marine	metagenome	613	126924	0.482966	MCF-D
Chlamydiae bacterium 1070360-7	1070360-7	SRR5576186	marine	metagenome	613	126924	0.482966	MCF-D
Chlamydiae bacterium 1070360-7	1070360-7	SRR5576188	marine	metagenome	539	128306	0.420089	MCF-D
Chlamydiae bacterium 1070360-7	1070360-7	SRR5576188	marine	metagenome	539	128306	0.420089	MCF-D
Chlamydiae bacterium 1070360-7	1070360-7	SRR5576189	marine	metagenome	112	91967	0.121783	MCF-D
Chlamydiae bacterium 1070360-7	1070360-7	SRR5576189	marine	metagenome	112	91967	0.121783	MCF-D
Chlamydiae bacterium 1070360-7	1070360-7	SRR5576191	marine	metagenome	26	113113	0.0229859	MCF-D
Chlamydiae bacterium 1070360-7	1070360-7	SRR5576191	marine	metagenome	26	113113	0.0229859	MCF-D
Chlamydiae bacterium 1070360-7	1070360-7	SRR5576198	marine	metagenome	208	71477	0.291003	MCF-D
Chlamydiae bacterium 1070360-7	1070360-7	SRR5576198	marine	metagenome	208	71477	0.291003	MCF-D
Chlamydiae bacterium 1070360-7	1070360-7	SRR5576201	marine	metagenome	85	130386	0.065191	MCF-D
Chlamydiae bacterium 1070360-7	1070360-7	SRR5576201	marine	metagenome	85	130386	0.065191	MCF-D
Chlamydiae bacterium 1070360-7	1070360-7	SRR5576204	marine	metagenome	613	130873	0.468393	MCF-D
Chlamydiae bacterium 1070360-7	1070360-7	SRR5576204	marine	metagenome	613	130873	0.468393	MCF-D
Chlamydiae bacterium 1070360-7	1070360-7	SRR5786380	marine	marine metagenome	3	1750995	0.000171331	MCF-D
Chlamydiae bacterium 1070360-7	1070360-7	SRR6171591	marine sediment	marine sediment metagenome	4	89434	0.00447257	MCF-D
Chlamydiae bacterium 1070360-7	1070360-7	SRR6171621	marine sediment	marine sediment metagenome	3	10940	0.0274223	MCF-D
Chlamydiae bacterium 1070360-7	1070360-7	SRR6171645	marine sediment	marine sediment metagenome	3	167187	0.0017944	MCF-D
Chlamydiae bacterium 1070360-7	1070360-7	SRR6171648	marine sediment	marine sediment metagenome	8	138249	0.00578666	MCF-D
Chlamydiae bacterium 1070360-7	1070360-7	SRR6171687	marine sediment	marine sediment metagenome	5	164077	0.00304735	MCF-D
Chlamydiae bacterium 1070360-7	1070360-7	SRR6171691	marine sediment	marine sediment metagenome	9	206484	0.00435869	MCF-D
Chlamydiae bacterium 1070360-7	1070360-7	SRR6171820	marine sediment	marine sediment metagenome	6	201329	0.0029802	MCF-D
Chlamydiae bacterium 1070360-7	1070360-7	SRR6173633	marine sediment	marine sediment metagenome	6	109703	0.00546931	MCF-D
Chlamydiae bacterium 1070360-7	1070360-7	SRR6432746	marine	marine metagenome	5	285668	0.00175028	MCF-D
Chlamydiae bacterium 1070360-7	1070360-7	SRR6457255	marine	marine metagenome	23	72116	0.0318931	MCF-D
Chlamydiae bacterium 1070360-7	1070360-7	SRR6457301	marine	marine metagenome	7	112137	0.00624236	MCF-D
Chlamydiae bacterium 1070360-7	1070360-7	SRR6457423	marine	marine metagenome	5	167336	0.002988	MCF-D
Chlamydiae bacterium 1070360-7	1070360-7	SRR6457452	marine	marine metagenome	17	73497	0.0231302	MCF-D
Chlamydiae bacterium 1070360-7	1070360-7	SRR6457461	marine	marine metagenome	10	38568	0.0259282	MCF-D
Chlamydiae bacterium 1095360-24	1095360-24	ERR1725428	soil	metagenome	3	2338	0.128315	Rhabdochlamydiaceae
Chlamydiae bacterium 1095360-24	1095360-24	ERR1725530	soil	metagenome	3	2456	0.12215	Rhabdochlamydiaceae
Chlamydiae bacterium 1095360-24	1095360-24	ERR1995672	plant-associated	metagenome	9	3694	0.243638	Rhabdochlamydiaceae
Chlamydiae bacterium 1095360-24	1095360-24	ERR2041275	host-associated	Rhipicephalus sanguineus	3	227383	0.00131936	Rhabdochlamydiaceae
Chlamydiae bacterium 1095360-24	1095360-24	ERR653175	freshwater	freshwater metagenome	6	15584	0.038501	Rhabdochlamydiaceae
Chlamydiae bacterium 1095360-24	1095360-24	ERR653194	freshwater	freshwater metagenome	4	11919	0.0335599	Rhabdochlamydiaceae
Chlamydiae bacterium 1095360-24	1095360-24	ERR653203	freshwater	freshwater metagenome	4	21589	0.018528	Rhabdochlamydiaceae
Chlamydiae bacterium 1095360-24	1095360-24	ERR653204	freshwater	freshwater metagenome	3	12876	0.0232992	Rhabdochlamydiaceae
Chlamydiae bacterium 1095360-24	1095360-24	ERR653210	freshwater	freshwater metagenome	15	13114	0.114382	Rhabdochlamydiaceae
Chlamydiae bacterium 1095360-24	1095360-24	ERR653253	freshwater	freshwater metagenome	4	19549	0.0204614	Rhabdochlamydiaceae
Chlamydiae bacterium 1095360-24	1095360-24	ERR653254	freshwater	freshwater metagenome	4	14099	0.0283708	Rhabdochlamydiaceae
Chlamydiae bacterium 1095360-24	1095360-24	ERR923483	plant-associated	Arabidopsis thaliana	5	7435	0.0672495	Rhabdochlamydiaceae
Chlamydiae bacterium 1095360-24	1095360-24	ERR923498	plant-associated	Arabidopsis thaliana	3	3707	0.080928	Rhabdochlamydiaceae
Chlamydiae bacterium 1095360-24	1095360-24	ERR923574	plant-associated	Arabidopsis thaliana	3	6979	0.0429861	Rhabdochlamydiaceae
Chlamydiae bacterium 1095360-24	1095360-24	ERR923651	plant-associated	Arabidopsis thaliana	3	2802	0.107066	Rhabdochlamydiaceae
Chlamydiae bacterium 1095360-24	1095360-24	ERR923738	plant-associated	Arabidopsis thaliana	3	5507	0.0544761	Rhabdochlamydiaceae
Chlamydiae bacterium 1095360-24	1095360-24	ERR923849	plant-associated	Arabidopsis thaliana	5	6929	0.0721605	Rhabdochlamydiaceae
Chlamydiae bacterium 1095360-24	1095360-24	ERR923868	plant-associated	Arabidopsis thaliana	3	3804	0.0788644	Rhabdochlamydiaceae
Chlamydiae bacterium 1095360-24	1095360-24	ERR923961	plant-associated	Arabidopsis thaliana	4	3262	0.122624	Rhabdochlamydiaceae
Chlamydiae bacterium 1095360-24	1095360-24	ERR924424	plant-associated	Arabidopsis thaliana	4	7253	0.0551496	Rhabdochlamydiaceae
Chlamydiae bacterium 1095360-24	1095360-24	ERR924513	plant-associated	Arabidopsis thaliana	10	5809	0.172147	Rhabdochlamydiaceae
Chlamydiae bacterium 1095360-24	1095360-24	ERR924520	plant-associated	Arabidopsis thaliana	5	7615	0.0656599	Rhabdochlamydiaceae
Chlamydiae bacterium 1095360-24	1095360-24	SRR1706072	soil	soil metagenome	37	68027	0.0543902	Rhabdochlamydiaceae
Chlamydiae bacterium 1095360-24	1095360-24	SRR1706087	soil	soil metagenome	9	12618	0.0713267	Rhabdochlamydiaceae
Chlamydiae bacterium 1095360-24	1095360-24	SRR1706117	soil	soil metagenome	3	18250	0.0164384	Rhabdochlamydiaceae
Chlamydiae bacterium 1095360-24	1095360-24	SRR1706127	soil	soil metagenome	14	27121	0.0516205	Rhabdochlamydiaceae
Chlamydiae bacterium 1095360-24	1095360-24	SRR2082890	freshwater sediment	wetland metagenome	10	325419	0.00307296	Rhabdochlamydiaceae
Chlamydiae bacterium 1095360-24	1095360-24	SRR2087833	plant-associated	plant metagenome	57	156558	0.0364082	Rhabdochlamydiaceae
Chlamydiae bacterium 1095360-24	1095360-24	SRR2811849	soil	soil metagenome	271	269084	0.100712	Rhabdochlamydiaceae
Chlamydiae bacterium 1095360-24	1095360-24	SRR2811906	soil	soil metagenome	18	402943	0.00446713	Rhabdochlamydiaceae
Chlamydiae bacterium 1095360-24	1095360-24	SRR2812244	soil	soil metagenome	4	353172	0.00113259	Rhabdochlamydiaceae
Chlamydiae bacterium 1095360-24	1095360-24	SRR3437294	soil	soil metagenome	9	288060	0.00312435	Rhabdochlamydiaceae
Chlamydiae bacterium 1095360-24	1095360-24	SRR3437309	soil	soil metagenome	8	512088	0.00156223	Rhabdochlamydiaceae
Chlamydiae bacterium 1095360-24	1095360-24	SRR3437320	soil	soil metagenome	3	179320	0.00167299	Rhabdochlamydiaceae
Chlamydiae bacterium 1095360-24	1095360-24	SRR5586492	soil	soil metagenome	41	180902	0.0226642	Rhabdochlamydiaceae
Chlamydiae bacterium 1095360-24	1095360-24	SRR5586494	soil	soil metagenome	25	151664	0.0164838	Rhabdochlamydiaceae
Chlamydiae bacterium 1095360-24	1095360-24	SRR5586495	soil	soil metagenome	24	238909	0.0100457	Rhabdochlamydiaceae
Chlamydiae bacterium 1095360-24	1095360-24	SRR5586502	soil	soil metagenome	19	190253	0.0099867	Rhabdochlamydiaceae
Chlamydiae bacterium 1095360-24	1095360-24	SRR5586512	soil	soil metagenome	6	182943	0.00327971	Rhabdochlamydiaceae
Chlamydiae bacterium 1095360-24	1095360-24	SRR5586627	soil	soil metagenome	6	99728	0.00601636	Rhabdochlamydiaceae
Chlamydiae bacterium 1095360-24	1095360-24	SRR5586711	soil	soil metagenome	5	154507	0.0032361	Rhabdochlamydiaceae
Chlamydiae bacterium 1095360-24	1095360-24	SRR5586744	soil	soil metagenome	3	163574	0.00183403	Rhabdochlamydiaceae
Chlamydiae bacterium 1095360-24	1095360-24	SRR5586746	soil	soil metagenome	4	304374	0.00131417	Rhabdochlamydiaceae
Chlamydiae bacterium 1095360-24	1095360-24	SRR5586747	soil	soil metagenome	4	227923	0.00175498	Rhabdochlamydiaceae
Chlamydiae bacterium 1095360-24	1095360-24	SRR5586773	soil	soil metagenome	3	184555	0.00162553	Rhabdochlamydiaceae
Chlamydiae bacterium 1095360-24	1095360-24	SRR5586851	soil	soil metagenome	3	265593	0.00112955	Rhabdochlamydiaceae
Chlamydiae bacterium 1095360-24	1095360-24	SRR5586918	soil	soil metagenome	10	161460	0.00619348	Rhabdochlamydiaceae
Chlamydiae bacterium 1095360-24	1095360-24	SRR5753220	soil	soil metagenome	14	24203	0.0578441	Rhabdochlamydiaceae
Chlamydiae bacterium 1095360-24	1095360-24	SRR5753223	soil	soil metagenome	9	31135	0.0289064	Rhabdochlamydiaceae
Chlamydiae bacterium 1095360-24	1095360-24	SRR5753224	soil	soil metagenome	16	26409	0.0605854	Rhabdochlamydiaceae
Chlamydiae bacterium 1095360-24	1095360-24	SRR5753226	soil	soil metagenome	20	30268	0.0660764	Rhabdochlamydiaceae
Chlamydiae bacterium 1095360-24	1095360-24	SRR5753251	soil	soil metagenome	34	17318	0.196328	Rhabdochlamydiaceae
Chlamydiae bacterium 1095360-24	1095360-24	SRR5753284	soil	soil metagenome	4	37956	0.0105385	Rhabdochlamydiaceae
Chlamydiae bacterium 1095360-24	1095360-24	SRR5753286	soil	soil metagenome	31	69845	0.044384	Rhabdochlamydiaceae
Chlamydiae bacterium 1095360-24	1095360-24	SRR5753328	soil	soil metagenome	4	33812	0.0118301	Rhabdochlamydiaceae
Chlamydiae bacterium 1095360-24	1095360-24	SRR5753331	soil	soil metagenome	18	37899	0.0474947	Rhabdochlamydiaceae
Chlamydiae bacterium 1095360-24	1095360-24	SRR5753332	soil	soil metagenome	8	44145	0.0181221	Rhabdochlamydiaceae
Chlamydiae bacterium 1095360-24	1095360-24	SRR6409501	soil	soil metagenome	3	80376	0.00373246	Rhabdochlamydiaceae
Chlamydiae bacterium 1095360-24	1095360-24	SRR6409526	soil	soil metagenome	3	75870	0.00395413	Rhabdochlamydiaceae
Chlamydiae bacterium 1095360-24	1095360-24	SRR857195	soil	soil metagenome	11	2544	0.43239	Rhabdochlamydiaceae
Chlamydiae bacterium 1096102-30	1096102-30	ERR1942600	freshwater sediment	sediment metagenome	5	124850	0.00400481	Rhabdochlamydiaceae
Chlamydiae bacterium 1096102-30	1096102-30	ERR1942699	freshwater sediment	sediment metagenome	7	82096	0.0085266	Rhabdochlamydiaceae
Chlamydiae bacterium 1096102-30	1096102-30	ERR2619103	engineered	enrichment culture	9	105306	0.00854652	Rhabdochlamydiaceae
Chlamydiae bacterium 1096102-30	1096102-30	ERR2619171	engineered	enrichment culture	3	96604	0.00310546	Rhabdochlamydiaceae
Chlamydiae bacterium 1096102-30	1096102-30	SRR1583210	marine sediment	marine sediment metagenome	16	300741	0.00532019	Rhabdochlamydiaceae
Chlamydiae bacterium 1096102-30	1096102-30	SRR1583214	marine sediment	marine sediment metagenome	23	360333	0.00638298	Rhabdochlamydiaceae
Chlamydiae bacterium 1096102-30	1096102-30	SRR1583226	marine sediment	marine sediment metagenome	15	199845	0.00750582	Rhabdochlamydiaceae
Chlamydiae bacterium 1096102-30	1096102-30	SRR1583230	marine sediment	marine sediment metagenome	3	103090	0.00291008	Rhabdochlamydiaceae
Chlamydiae bacterium 1096102-30	1096102-30	SRR1583233	marine sediment	marine sediment metagenome	11	30310	0.0362917	Rhabdochlamydiaceae
Chlamydiae bacterium 1096102-30	1096102-30	SRR1824385	marine	marine metagenome	21	65897	0.0318679	Rhabdochlamydiaceae
Chlamydiae bacterium 1096102-30	1096102-30	SRR1824388	marine	marine metagenome	53	77220	0.0686351	Rhabdochlamydiaceae
Chlamydiae bacterium 1096102-30	1096102-30	SRR1824389	marine	marine metagenome	7	43990	0.0159127	Rhabdochlamydiaceae
Chlamydiae bacterium 1096102-30	1096102-30	SRR1824391	marine	marine metagenome	15	51510	0.0291206	Rhabdochlamydiaceae
Chlamydiae bacterium 1096102-30	1096102-30	SRR1824397	marine	marine metagenome	6	48011	0.0124971	Rhabdochlamydiaceae
Chlamydiae bacterium 1096102-30	1096102-30	SRR1824398	marine	marine metagenome	16	66227	0.0241593	Rhabdochlamydiaceae
Chlamydiae bacterium 1096102-30	1096102-30	SRR1824400	marine	marine metagenome	11	49815	0.0220817	Rhabdochlamydiaceae
Chlamydiae bacterium 1096102-30	1096102-30	SRR1824401	marine	marine metagenome	4	54338	0.00736133	Rhabdochlamydiaceae
Chlamydiae bacterium 1096102-30	1096102-30	SRR1980882	marine sediment	marine metagenome	8	72477	0.011038	Rhabdochlamydiaceae
Chlamydiae bacterium 1096102-30	1096102-30	SRR2041037	marine sediment	aquatic metagenome	13	252073	0.00515724	Rhabdochlamydiaceae
Chlamydiae bacterium 1096102-30	1096102-30	SRR2041184	marine	aquatic metagenome	3	86838	0.00345471	Rhabdochlamydiaceae
Chlamydiae bacterium 1096102-30	1096102-30	SRR2041624	marine sediment	aquatic metagenome	7	433451	0.00161495	Rhabdochlamydiaceae
Chlamydiae bacterium 1096102-30	1096102-30	SRR2041641	marine	aquatic metagenome	10	113822	0.00878565	Rhabdochlamydiaceae
Chlamydiae bacterium 1096102-30	1096102-30	SRR2827633	marine sediment	marine sediment metagenome	4	715742	0.000558861	Rhabdochlamydiaceae
Chlamydiae bacterium 1096102-30	1096102-30	SRR2827637	marine sediment	marine sediment metagenome	8	521006	0.00153549	Rhabdochlamydiaceae
Chlamydiae bacterium 1096102-30	1096102-30	SRR2827641	marine sediment	marine sediment metagenome	5	639065	0.000782393	Rhabdochlamydiaceae
Chlamydiae bacterium 1096102-30	1096102-30	SRR2994114	host-associated	sea squirt metagenome	4	27245	0.0146816	Rhabdochlamydiaceae
Chlamydiae bacterium 1096102-30	1096102-30	SRR3096017	marine sediment	marine sediment metagenome	15	287263	0.0052217	Rhabdochlamydiaceae
Chlamydiae bacterium 1096102-30	1096102-30	SRR3096020	marine sediment	marine sediment metagenome	19	138224	0.0137458	Rhabdochlamydiaceae
Chlamydiae bacterium 1096102-30	1096102-30	SRR3096023	marine sediment	marine sediment metagenome	43	120505	0.0356832	Rhabdochlamydiaceae
Chlamydiae bacterium 1096102-30	1096102-30	SRR3096027	marine sediment	marine sediment metagenome	10	69872	0.0143119	Rhabdochlamydiaceae
Chlamydiae bacterium 1096102-30	1096102-30	SRR3184448	host-associated	coral metagenome	3	27107	0.0110673	Rhabdochlamydiaceae
Chlamydiae bacterium 1096102-30	1096102-30	SRR5465778	marine	marine metagenome	13	42483	0.0306005	Rhabdochlamydiaceae
Chlamydiae bacterium 1096102-30	1096102-30	SRR5465779	marine sediment	marine metagenome	3	49923	0.00600925	Rhabdochlamydiaceae
Chlamydiae bacterium 1096102-30	1096102-30	SRR5465780	marine sediment	marine metagenome	9	85608	0.010513	Rhabdochlamydiaceae
Chlamydiae bacterium 1096102-30	1096102-30	SRR5465782	marine sediment	marine metagenome	19	67176	0.0282839	Rhabdochlamydiaceae
Chlamydiae bacterium 1096102-30	1096102-30	SRR6171600	marine sediment	marine sediment metagenome	3	130746	0.00229453	Rhabdochlamydiaceae
Chlamydiae bacterium 1096102-30	1096102-30	SRR6171652	marine sediment	marine sediment metagenome	11	162036	0.00678861	Rhabdochlamydiaceae
Chlamydiae bacterium 1096102-30	1096102-30	SRR6171654	marine sediment	marine sediment metagenome	7	152733	0.00458316	Rhabdochlamydiaceae
Chlamydiae bacterium 1096102-30	1096102-30	SRR6171663	marine sediment	marine sediment metagenome	22	126730	0.0173597	Rhabdochlamydiaceae
Chlamydiae bacterium 1096102-30	1096102-30	SRR6171684	marine sediment	marine sediment metagenome	3	70173	0.00427515	Rhabdochlamydiaceae
Chlamydiae bacterium 1096102-30	1096102-30	SRR6171687	marine sediment	marine sediment metagenome	6	164077	0.00365682	Rhabdochlamydiaceae
Chlamydiae bacterium 1096102-30	1096102-30	SRR6171688	marine sediment	marine sediment metagenome	4	178788	0.00223729	Rhabdochlamydiaceae
Chlamydiae bacterium 1096102-30	1096102-30	SRR6171695	marine sediment	marine sediment metagenome	3	179652	0.0016699	Rhabdochlamydiaceae
Chlamydiae bacterium 1096102-30	1096102-30	SRR6171702	marine sediment	marine sediment metagenome	5	121970	0.00409937	Rhabdochlamydiaceae
Chlamydiae bacterium 1096102-30	1096102-30	SRR6171710	marine sediment	marine sediment metagenome	8	120090	0.00666167	Rhabdochlamydiaceae
Chlamydiae bacterium 1096102-30	1096102-30	SRR6171740	marine sediment	marine sediment metagenome	13	206270	0.00630242	Rhabdochlamydiaceae
Chlamydiae bacterium 1096102-30	1096102-30	SRR6171745	marine sediment	marine sediment metagenome	12	94831	0.0126541	Rhabdochlamydiaceae
Chlamydiae bacterium 1096102-30	1096102-30	SRR6171793	marine sediment	marine sediment metagenome	12	119625	0.0100313	Rhabdochlamydiaceae
Chlamydiae bacterium 1096102-30	1096102-30	SRR6171794	marine sediment	marine sediment metagenome	6	111743	0.00536946	Rhabdochlamydiaceae
Chlamydiae bacterium 1096102-30	1096102-30	SRR6171866	marine sediment	marine sediment metagenome	6	179202	0.00334818	Rhabdochlamydiaceae
Chlamydiae bacterium 1096102-30	1096102-30	SRR6171874	marine sediment	marine sediment metagenome	6	123305	0.00486598	Rhabdochlamydiaceae
Chlamydiae bacterium 1096102-30	1096102-30	SRR6172131	marine sediment	marine sediment metagenome	3	79909	0.00375427	Rhabdochlamydiaceae
Chlamydiae bacterium 1096102-30	1096102-30	SRR6172248	marine sediment	marine sediment metagenome	3	68723	0.00436535	Rhabdochlamydiaceae
Chlamydiae bacterium 1096102-30	1096102-30	SRR6172286	marine sediment	marine sediment metagenome	3	77923	0.00384995	Rhabdochlamydiaceae
Chlamydiae bacterium 1096102-30	1096102-30	SRR6173549	marine sediment	marine sediment metagenome	29	145775	0.0198937	Rhabdochlamydiaceae
Chlamydiae bacterium 1096102-30	1096102-30	SRR6173550	marine sediment	marine sediment metagenome	23	146938	0.0156529	Rhabdochlamydiaceae
Chlamydiae bacterium 1096102-30	1096102-30	SRR6173563	marine sediment	marine sediment metagenome	3	97952	0.00306272	Rhabdochlamydiaceae
Chlamydiae bacterium 1096102-30	1096102-30	SRR6173586	marine sediment	marine sediment metagenome	8	96367	0.0083016	Rhabdochlamydiaceae
Chlamydiae bacterium 1096102-30	1096102-30	SRR6173593	marine sediment	marine sediment metagenome	5	77667	0.00643774	Rhabdochlamydiaceae
Chlamydiae bacterium 1096102-30	1096102-30	SRR6173596	marine sediment	marine sediment metagenome	4	103624	0.00386011	Rhabdochlamydiaceae
Chlamydiae bacterium 1096102-30	1096102-30	SRR6173600	marine sediment	marine sediment metagenome	27	171027	0.015787	Rhabdochlamydiaceae
Chlamydiae bacterium 1096102-30	1096102-30	SRR6173601	marine sediment	marine sediment metagenome	4	81608	0.00490148	Rhabdochlamydiaceae
Chlamydiae bacterium 1096102-30	1096102-30	SRR6173605	marine sediment	marine sediment metagenome	5	83418	0.00599391	Rhabdochlamydiaceae
Chlamydiae bacterium 1096102-30	1096102-30	SRR6173607	marine sediment	marine sediment metagenome	4	101454	0.00394267	Rhabdochlamydiaceae
Chlamydiae bacterium 1096102-30	1096102-30	SRR6173609	marine sediment	marine sediment metagenome	10	82473	0.0121252	Rhabdochlamydiaceae
Chlamydiae bacterium 1096102-30	1096102-30	SRR6173658	marine sediment	marine sediment metagenome	12	169822	0.00706622	Rhabdochlamydiaceae
Chlamydiae bacterium 1096102-30	1096102-30	SRR6173671	marine sediment	marine sediment metagenome	6	136276	0.00440283	Rhabdochlamydiaceae
Chlamydiae bacterium 1096102-30	1096102-30	SRR6173686	marine sediment	marine sediment metagenome	27	171692	0.0157258	Rhabdochlamydiaceae
Chlamydiae bacterium 1096102-30	1096102-30	SRR6173715	marine sediment	marine sediment metagenome	14	69028	0.0202816	Rhabdochlamydiaceae
Chlamydiae bacterium 1096102-30	1096102-30	SRR6173738	marine sediment	marine sediment metagenome	6	76946	0.00779768	Rhabdochlamydiaceae
Chlamydiae bacterium 1096102-30	1096102-30	SRR6173739	marine sediment	marine sediment metagenome	20	205326	0.00974061	Rhabdochlamydiaceae
Chlamydiae bacterium 1096102-30	1096102-30	SRR6173745	marine sediment	marine sediment metagenome	14	134237	0.0104293	Rhabdochlamydiaceae
Chlamydiae bacterium 1096102-30	1096102-30	SRR6173748	marine sediment	marine sediment metagenome	19	74219	0.0255999	Rhabdochlamydiaceae
Chlamydiae bacterium 1096102-30	1096102-30	SRR6173759	marine sediment	marine sediment metagenome	16	108193	0.0147884	Rhabdochlamydiaceae
Chlamydiae bacterium 1096102-30	1096102-30	SRR6173779	marine sediment	marine sediment metagenome	12	46308	0.0259134	Rhabdochlamydiaceae
Chlamydiae bacterium 1096102-30	1096102-30	SRR6173783	marine sediment	marine sediment metagenome	4	178638	0.00223917	Rhabdochlamydiaceae
Chlamydiae bacterium 1096102-30	1096102-30	SRR6173785	marine sediment	marine sediment metagenome	45	134917	0.0333538	Rhabdochlamydiaceae
Chlamydiae bacterium 1096102-30	1096102-30	SRR6173806	marine sediment	marine sediment metagenome	3	135447	0.00221489	Rhabdochlamydiaceae
Chlamydiae bacterium 3300006056-100	3300006056-100	SRR3231913	freshwater	freshwater metagenome	3	32541	0.00921914	Simkaniaceae
Chlamydiae bacterium 3300006056-139	3300006056-139	ERR1101298	freshwater	uncultured prokaryote	3	113770	0.0026369	MCF-B
Chlamydiae bacterium 3300006056-139	3300006056-139	ERR1101303	freshwater	uncultured prokaryote	4	125582	0.00318517	MCF-B
Chlamydiae bacterium 3300006056-139	3300006056-139	ERR1101317	freshwater	uncultured prokaryote	3	112506	0.00266652	MCF-B
Chlamydiae bacterium 3300006056-139	3300006056-139	ERR1101450	freshwater	uncultured prokaryote	9	132572	0.00678876	MCF-B
Chlamydiae bacterium 3300006056-139	3300006056-139	ERR1101451	freshwater	uncultured prokaryote	6	146948	0.00408308	MCF-B
Chlamydiae bacterium 3300006056-139	3300006056-139	ERR1101453	freshwater	uncultured prokaryote	62	109777	0.0564781	MCF-B
Chlamydiae bacterium 3300006056-139	3300006056-139	ERR1101470	freshwater	uncultured prokaryote	38	107794	0.0352524	MCF-B
Chlamydiae bacterium 3300006056-139	3300006056-139	ERR1101479	freshwater	uncultured prokaryote	5	59854	0.00835366	MCF-B
Chlamydiae bacterium 3300006056-139	3300006056-139	ERR1101486	freshwater	uncultured prokaryote	6	152306	0.00393944	MCF-B
Chlamydiae bacterium 3300006056-139	3300006056-139	ERR1101488	freshwater	uncultured prokaryote	6	85171	0.00704465	MCF-B
Chlamydiae bacterium 3300006056-139	3300006056-139	ERR1101490	freshwater	uncultured prokaryote	11	92589	0.0118805	MCF-B
Chlamydiae bacterium 3300006056-139	3300006056-139	ERR1101499	freshwater	uncultured prokaryote	3	96503	0.00310871	MCF-B
Chlamydiae bacterium 3300006056-139	3300006056-139	ERR1101503	freshwater	uncultured prokaryote	5	113649	0.00439951	MCF-B
Chlamydiae bacterium 3300006056-139	3300006056-139	ERR1101509	freshwater	uncultured prokaryote	3	72315	0.00414852	MCF-B
Chlamydiae bacterium 3300006056-139	3300006056-139	ERR1101515	freshwater	uncultured prokaryote	4	107615	0.00371695	MCF-B
Chlamydiae bacterium 3300006056-139	3300006056-139	ERR1101525	freshwater	uncultured prokaryote	6	98000	0.00612245	MCF-B
Chlamydiae bacterium 3300006056-139	3300006056-139	ERR1101530	freshwater	uncultured prokaryote	4	96067	0.00416376	MCF-B
Chlamydiae bacterium 3300006056-139	3300006056-139	ERR1101540	freshwater	uncultured prokaryote	30	85485	0.0350939	MCF-B
Chlamydiae bacterium 3300006056-139	3300006056-139	ERR1101553	freshwater	uncultured prokaryote	8	72959	0.0109651	MCF-B
Chlamydiae bacterium 3300006056-139	3300006056-139	ERR1101563	freshwater	uncultured prokaryote	3	67193	0.00446475	MCF-B
Chlamydiae bacterium 3300006056-139	3300006056-139	ERR1101574	freshwater	uncultured prokaryote	7	80708	0.00867324	MCF-B
Chlamydiae bacterium 3300006056-139	3300006056-139	ERR1101589	freshwater	uncultured prokaryote	51	82301	0.0619677	MCF-B
Chlamydiae bacterium 3300006056-139	3300006056-139	ERR1101619	freshwater	uncultured prokaryote	15	62549	0.0239812	MCF-B
Chlamydiae bacterium 3300006056-139	3300006056-139	ERR1101626	freshwater	uncultured prokaryote	9	50170	0.017939	MCF-B
Chlamydiae bacterium 3300006056-139	3300006056-139	ERR1101628	freshwater	uncultured prokaryote	3	58254	0.00514986	MCF-B
Chlamydiae bacterium 3300006056-139	3300006056-139	ERR1740197	soil	soil metagenome	6	79457	0.00755125	MCF-B
Chlamydiae bacterium 3300006056-139	3300006056-139	ERR2597685	host-associated	mouse metagenome	60	272346	0.0220308	MCF-B
Chlamydiae bacterium 3300006056-139	3300006056-139	ERR2734903	freshwater	freshwater metagenome	3	57125	0.00525164	MCF-B
Chlamydiae bacterium 3300006056-139	3300006056-139	SRR1573668	freshwater sediment	aquatic metagenome	24	1180709	0.00203268	MCF-B
Chlamydiae bacterium 3300006056-139	3300006056-139	SRR2063544	freshwater	freshwater metagenome	3	311921	0.000961782	MCF-B
Chlamydiae bacterium 3300006056-139	3300006056-139	SRR2063666	freshwater	freshwater metagenome	6	607414	0.000987794	MCF-B
Chlamydiae bacterium 3300006056-139	3300006056-139	SRR2063676	freshwater	freshwater metagenome	3	130901	0.00229181	MCF-B
Chlamydiae bacterium 3300006056-139	3300006056-139	SRR2063682	freshwater	freshwater metagenome	24	608059	0.00394699	MCF-B
Chlamydiae bacterium 3300006056-139	3300006056-139	SRR2063692	freshwater	freshwater metagenome	5	698366	0.000715957	MCF-B
Chlamydiae bacterium 3300006056-139	3300006056-139	SRR2063693	freshwater	freshwater metagenome	5	545386	0.000916782	MCF-B
Chlamydiae bacterium 3300006056-139	3300006056-139	SRR2063707	freshwater	freshwater metagenome	3	323890	0.00092624	MCF-B
Chlamydiae bacterium 3300006056-139	3300006056-139	SRR2063771	freshwater	freshwater metagenome	90	217737	0.0413343	MCF-B
Chlamydiae bacterium 3300006056-139	3300006056-139	SRR2063779	freshwater	freshwater metagenome	3	546108	0.000549342	MCF-B
Chlamydiae bacterium 3300006056-139	3300006056-139	SRR2063780	freshwater	freshwater metagenome	6	431439	0.00139069	MCF-B
Chlamydiae bacterium 3300006056-139	3300006056-139	SRR2063795	freshwater	freshwater metagenome	4	387246	0.00103294	MCF-B
Chlamydiae bacterium 3300006056-139	3300006056-139	SRR2076925	freshwater	freshwater metagenome	4	37247	0.0107391	MCF-B
Chlamydiae bacterium 3300006056-139	3300006056-139	SRR2076935	freshwater	freshwater metagenome	8	96605	0.00828114	MCF-B
Chlamydiae bacterium 3300006056-139	3300006056-139	SRR2077013	freshwater	freshwater metagenome	3	154072	0.00194714	MCF-B
Chlamydiae bacterium 3300006056-139	3300006056-139	SRR2077023	freshwater	freshwater metagenome	3	143454	0.00209126	MCF-B
Chlamydiae bacterium 3300006056-139	3300006056-139	SRR2077047	freshwater	freshwater metagenome	4	279518	0.00143103	MCF-B
Chlamydiae bacterium 3300006056-139	3300006056-139	SRR2083975	freshwater	freshwater metagenome	9	210200	0.00428164	MCF-B
Chlamydiae bacterium 3300006056-139	3300006056-139	SRR2083977	freshwater	freshwater metagenome	9	247121	0.00364194	MCF-B
Chlamydiae bacterium 3300006056-139	3300006056-139	SRR2083979	freshwater	freshwater metagenome	6	263040	0.00228102	MCF-B
Chlamydiae bacterium 3300006056-139	3300006056-139	SRR2083983	freshwater	freshwater metagenome	9	160745	0.00559893	MCF-B
Chlamydiae bacterium 3300006056-139	3300006056-139	SRR2083989	freshwater	freshwater metagenome	17	190546	0.00892173	MCF-B
Chlamydiae bacterium 3300006056-139	3300006056-139	SRR2083991	freshwater	freshwater metagenome	8	192968	0.00414577	MCF-B
Chlamydiae bacterium 3300006056-139	3300006056-139	SRR2083992	freshwater	freshwater metagenome	5	132038	0.00378679	MCF-B
Chlamydiae bacterium 3300006056-139	3300006056-139	SRR2083998	freshwater	freshwater metagenome	5	242589	0.0020611	MCF-B
Chlamydiae bacterium 3300006056-139	3300006056-139	SRR2084001	freshwater	freshwater metagenome	5	284403	0.00175807	MCF-B
Chlamydiae bacterium 3300006056-139	3300006056-139	SRR2084002	freshwater	freshwater metagenome	12	206166	0.00582055	MCF-B
Chlamydiae bacterium 3300006056-139	3300006056-139	SRR2084003	freshwater	freshwater metagenome	7	205455	0.00340707	MCF-B
Chlamydiae bacterium 3300006056-139	3300006056-139	SRR2084016	freshwater	freshwater metagenome	8	118538	0.00674889	MCF-B
Chlamydiae bacterium 3300006056-139	3300006056-139	SRR2084020	freshwater	freshwater metagenome	3	117517	0.00255282	MCF-B
Chlamydiae bacterium 3300006056-139	3300006056-139	SRR2084028	freshwater	freshwater metagenome	82	2581343	0.00317664	MCF-B
Chlamydiae bacterium 3300006056-139	3300006056-139	SRR2084036	freshwater	freshwater metagenome	6	113704	0.00527686	MCF-B
Chlamydiae bacterium 3300006056-139	3300006056-139	SRR2084037	freshwater	freshwater metagenome	12	220462	0.00544311	MCF-B
Chlamydiae bacterium 3300006056-139	3300006056-139	SRR2084043	freshwater	freshwater metagenome	6	159925	0.00375176	MCF-B
Chlamydiae bacterium 3300006056-139	3300006056-139	SRR2084044	freshwater	freshwater metagenome	5	117125	0.00426894	MCF-B
Chlamydiae bacterium 3300006056-139	3300006056-139	SRR2084045	freshwater	freshwater metagenome	6	225485	0.00266093	MCF-B
Chlamydiae bacterium 3300006056-139	3300006056-139	SRR2084046	freshwater	freshwater metagenome	120	1852218	0.00647872	MCF-B
Chlamydiae bacterium 3300006056-139	3300006056-139	SRR2084051	freshwater	freshwater metagenome	4	208246	0.00192081	MCF-B
Chlamydiae bacterium 3300006056-139	3300006056-139	SRR2084054	freshwater	freshwater metagenome	3	170586	0.00175864	MCF-B
Chlamydiae bacterium 3300006056-139	3300006056-139	SRR2084056	freshwater	freshwater metagenome	8	76806	0.0104159	MCF-B
Chlamydiae bacterium 3300006056-139	3300006056-139	SRR2084057	freshwater	freshwater metagenome	27	158746	0.0170083	MCF-B
Chlamydiae bacterium 3300006056-139	3300006056-139	SRR2084061	freshwater	freshwater metagenome	17	237669	0.0071528	MCF-B
Chlamydiae bacterium 3300006056-139	3300006056-139	SRR2518323	freshwater	freshwater metagenome	4	911138	0.000439011	MCF-B
Chlamydiae bacterium 3300006056-139	3300006056-139	SRR3112677	freshwater	aquatic metagenome	3	57105	0.00525348	MCF-B
Chlamydiae bacterium 3300006056-139	3300006056-139	SRR3112720	freshwater	aquatic metagenome	3	112335	0.00267058	MCF-B
Chlamydiae bacterium 3300006056-139	3300006056-139	SRR3112721	freshwater	aquatic metagenome	3	103719	0.00289243	MCF-B
Chlamydiae bacterium 3300006056-139	3300006056-139	SRR3112994	freshwater	aquatic metagenome	11	422292	0.00260483	MCF-B
Chlamydiae bacterium 3300006056-139	3300006056-139	SRR3485935	freshwater	freshwater metagenome	4	58544	0.00683247	MCF-B
Chlamydiae bacterium 3300006056-139	3300006056-139	SRR3597996	freshwater	freshwater metagenome	3	126629	0.00236913	MCF-B
Chlamydiae bacterium 3300006056-139	3300006056-139	SRR3597998	freshwater	freshwater metagenome	6	202664	0.00296057	MCF-B
Chlamydiae bacterium 3300006056-139	3300006056-139	SRR3598031	freshwater	freshwater metagenome	3	64279	0.00466715	MCF-B
Chlamydiae bacterium 3300006056-139	3300006056-139	SRR3598046	freshwater	freshwater metagenome	4	113579	0.00352178	MCF-B
Chlamydiae bacterium 3300006056-139	3300006056-139	SRR3598052	freshwater	freshwater metagenome	3	163273	0.00183741	MCF-B
Chlamydiae bacterium 3300006056-139	3300006056-139	SRR3598053	freshwater	freshwater metagenome	21	432286	0.0048579	MCF-B
Chlamydiae bacterium 3300006056-139	3300006056-139	SRR3598057	freshwater	freshwater metagenome	4	25991	0.0153899	MCF-B
Chlamydiae bacterium 3300006056-139	3300006056-139	SRR3598059	freshwater	freshwater metagenome	5	86791	0.00576097	MCF-B
Chlamydiae bacterium 3300006056-139	3300006056-139	SRR3598068	freshwater	freshwater metagenome	3	115931	0.00258775	MCF-B
Chlamydiae bacterium 3300006056-139	3300006056-139	SRR3598075	freshwater	freshwater metagenome	9	201223	0.00447265	MCF-B
Chlamydiae bacterium 3300006056-139	3300006056-139	SRR3598098	freshwater	freshwater metagenome	18	101218	0.0177834	MCF-B
Chlamydiae bacterium 3300006056-139	3300006056-139	SRR3598110	freshwater	freshwater metagenome	5	137936	0.00362487	MCF-B
Chlamydiae bacterium 3300006056-139	3300006056-139	SRR3598114	freshwater	freshwater metagenome	10	232311	0.00430457	MCF-B
Chlamydiae bacterium 3300006056-139	3300006056-139	SRR3598115	freshwater	freshwater metagenome	27	161461	0.0167223	MCF-B
Chlamydiae bacterium 3300006056-139	3300006056-139	SRR3598116	freshwater	freshwater metagenome	12	209274	0.00573411	MCF-B
Chlamydiae bacterium 3300006056-139	3300006056-139	SRR3598121	freshwater	freshwater metagenome	51	164794	0.0309477	MCF-B
Chlamydiae bacterium 3300006056-139	3300006056-139	SRR3598134	freshwater	freshwater metagenome	9	147930	0.00608396	MCF-B
Chlamydiae bacterium 3300006056-139	3300006056-139	SRR3598167	freshwater	freshwater metagenome	5	161104	0.00310359	MCF-B
Chlamydiae bacterium 3300006056-139	3300006056-139	SRR3598168	freshwater	freshwater metagenome	13	170064	0.00764418	MCF-B
Chlamydiae bacterium 3300006056-139	3300006056-139	SRR3598170	freshwater	freshwater metagenome	10	100878	0.00991296	MCF-B
Chlamydiae bacterium 3300006056-139	3300006056-139	SRR3598174	freshwater	freshwater metagenome	7	198834	0.00352052	MCF-B
Chlamydiae bacterium 3300006056-139	3300006056-139	SRR3598177	freshwater	freshwater metagenome	14	515866	0.00271388	MCF-B
Chlamydiae bacterium 3300006056-139	3300006056-139	SRR3598186	freshwater	freshwater metagenome	7	84540	0.0082801	MCF-B
Chlamydiae bacterium 3300006056-139	3300006056-139	SRR4446773	freshwater	freshwater metagenome	6	195206	0.00307368	MCF-B
Chlamydiae bacterium 3300006056-139	3300006056-139	SRR5022897	freshwater	freshwater metagenome	9	87433	0.0102936	MCF-B
Chlamydiae bacterium 3300006056-139	3300006056-139	SRR5192923	freshwater	aquatic metagenome	6	202453	0.00296365	MCF-B
Chlamydiae bacterium 3300006056-139	3300006056-139	SRR5247024	freshwater	freshwater metagenome	3	65068	0.00461056	MCF-B
Chlamydiae bacterium 3300006056-139	3300006056-139	SRR5341641	freshwater	freshwater metagenome	3	31179	0.00962186	MCF-B
Chlamydiae bacterium 3300006056-139	3300006056-139	SRR6243744	freshwater	freshwater metagenome	5	28652	0.0174508	MCF-B
Chlamydiae bacterium 3300006056-139	3300006056-139	SRR6243910	freshwater	freshwater metagenome	3	25770	0.0116414	MCF-B
Chlamydiae bacterium 3300006056-139	3300006056-139	SRR6243918	freshwater	freshwater metagenome	6	23349	0.025697	MCF-B
Chlamydiae bacterium 3300006056-139	3300006056-139	SRR6286765	freshwater	freshwater metagenome	3	32247	0.00930319	MCF-B
Chlamydiae bacterium 3300006056-139	3300006056-139	SRR6286766	freshwater	freshwater metagenome	3	31239	0.00960338	MCF-B
Chlamydiae bacterium 3300006056-139	3300006056-139	SRR6352825	freshwater sediment	terrestrial metagenome	4	429342	0.000931658	MCF-B
Chlamydiae bacterium 3300006056-139	3300006056-139	SRR6354347	host-associated	metagenomes	6	39147	0.0153268	MCF-B
Chlamydiae bacterium 3300006056-139	3300006056-139	SRR6422837	marine	aquatic metagenome	4	37015	0.0108064	MCF-B
Chlamydiae bacterium 3300006056-139	3300006056-139	SRR6660138	freshwater sediment	freshwater metagenome	4	2045716	0.000195531	MCF-B
Chlamydiae bacterium 3300006056-139	3300006056-139	SRR6689496	freshwater	aquatic metagenome	9	203576	0.00442095	MCF-B
Chlamydiae bacterium 3300006056-139	3300006056-139	SRR6689499	freshwater	aquatic metagenome	7	193676	0.00361428	MCF-B
Chlamydiae bacterium 3300006056-139	3300006056-139	SRR6689508	freshwater	aquatic metagenome	6	62458	0.00960646	MCF-B
Chlamydiae bacterium 3300006056-139	3300006056-139	SRR6689510	freshwater	aquatic metagenome	3	126887	0.00236431	MCF-B
Chlamydiae bacterium 3300006056-139	3300006056-139	SRR6689513	freshwater	aquatic metagenome	5	79106	0.00632063	MCF-B
Chlamydiae bacterium 3300006056-139	3300006056-139	SRR6689517	freshwater	aquatic metagenome	3	116204	0.00258167	MCF-B
Chlamydiae bacterium 3300006056-139	3300006056-139	SRR6825414	freshwater	freshwater metagenome	8	37547	0.0213066	MCF-B
Chlamydiae bacterium 3300006056-139	3300006056-139	SRR7133797	freshwater	freshwater metagenome	24	306054	0.00784175	MCF-B
Chlamydiae bacterium 3300006056-139	3300006056-139	SRR7133815	freshwater	freshwater metagenome	3	281917	0.00106414	MCF-B
Chlamydiae bacterium 3300006056-139	3300006056-139	SRR7549608	freshwater	metagenome	3	825957	0.000363215	MCF-B
Chlamydiae bacterium 3300006056-139	3300006056-139	SRR7549635	freshwater	metagenome	3	164068	0.00182851	MCF-B
Chlamydiae bacterium 3300006056-139	3300006056-139	SRR7549636	freshwater	metagenome	7	726157	0.000963979	MCF-B
Chlamydiae bacterium 3300006056-139	3300006056-139	SRR7549650	freshwater	metagenome	10	468859	0.00213284	MCF-B
Chlamydiae bacterium 3300009703-49	3300009703-49	SRR2041046	marine sediment	aquatic metagenome	4	228965	0.00174699	SM23-39
Chlamydiae bacterium 3300012931-71	3300012931-71	SRR2082886	freshwater sediment	wetland metagenome	149	245462	0.0607019	SM23-39
Chlamydiae bacterium 3300012931-71	3300012931-71	SRR2082887	freshwater sediment	wetland metagenome	77	198301	0.0388299	SM23-39
Chlamydiae bacterium 3300012931-71	3300012931-71	SRR2082888	freshwater sediment	wetland metagenome	138	280874	0.0491324	SM23-39
Chlamydiae bacterium 3300012931-71	3300012931-71	SRR2082890	freshwater sediment	wetland metagenome	392	325419	0.12046	SM23-39
Chlamydiae bacterium 3300012931-71	3300012931-71	SRR2082891	freshwater sediment	wetland metagenome	188	291564	0.0644798	SM23-39
Chlamydiae bacterium 3300012931-71	3300012931-71	SRR2082892	freshwater sediment	wetland metagenome	289	304166	0.0950139	SM23-39
Chlamydiae bacterium 3300012931-71	3300012931-71	SRR2082893	freshwater sediment	wetland metagenome	192	310027	0.0619301	SM23-39
Chlamydiae bacterium 3300012931-71	3300012931-71	SRR2082894	freshwater sediment	wetland metagenome	148	174928	0.0846062	SM23-39
Chlamydiae bacterium 3300012931-71	3300012931-71	SRR2082895	freshwater sediment	wetland metagenome	221	267479	0.0826233	SM23-39
Chlamydiae bacterium 3300012931-71	3300012931-71	SRR2082899	freshwater sediment	wetland metagenome	5	13913	0.0359376	SM23-39
Chlamydiae bacterium 3300012931-71	3300012931-71	SRR2082900	freshwater sediment	wetland metagenome	11	12358	0.0890112	SM23-39
Chlamydiae bacterium 3300012931-71	3300012931-71	SRR2084016	freshwater	freshwater metagenome	4	118538	0.00337445	SM23-39
Chlamydiae bacterium 3300012931-71	3300012931-71	SRR2157914	engineered	Bacteria	4	220578	0.00181342	SM23-39
Chlamydiae bacterium 3300012931-71	3300012931-71	SRR3598177	freshwater	freshwater metagenome	5	515866	0.000969244	SM23-39
Chlamydiae bacterium 3300012931-71	3300012931-71	SRR3598207	freshwater	freshwater metagenome	5	440416	0.00113529	SM23-39
Chlamydiae bacterium 3300012931-71	3300012931-71	SRR6029605	freshwater	aquatic metagenome	7	265057	0.00264094	SM23-39
Chlamydiae bacterium 3300012931-71	3300012931-71	SRR6029606	freshwater	aquatic metagenome	10	400132	0.00249918	SM23-39
Chlamydiae bacterium 3300012931-71	3300012931-71	SRR6078660	freshwater	freshwater metagenome	35	319965	0.0109387	SM23-39
Chlamydiae bacterium 3300012931-71	3300012931-71	SRR6078661	freshwater	freshwater metagenome	63	598558	0.0105253	SM23-39
Chlamydiae bacterium 3300012931-71	3300012931-71	SRR976647	soil	rhizosphere metagenome	8	14871	0.053796	SM23-39
Chlamydiae bacterium 3300013126-109	3300013126-109	ERR1097505	marine	seawater metagenome	3	484889	0.000618698	MCF-A
Chlamydiae bacterium 3300013126-109	3300013126-109	ERR1990488	freshwater	freshwater metagenome	3	13910	0.0215672	MCF-A
Chlamydiae bacterium 3300013126-109	3300013126-109	ERR2102631	freshwater	metagenomes	7	35556	0.0196873	MCF-A
Chlamydiae bacterium 3300013126-109	3300013126-109	ERR2270685	freshwater	freshwater metagenome	4	6918	0.0578202	MCF-A
Chlamydiae bacterium 3300013126-109	3300013126-109	SRR1260507	freshwater	Bacteria	5	1795861	0.000278418	MCF-A
Chlamydiae bacterium 3300013126-109	3300013126-109	SRR1587084	freshwater	freshwater metagenome	10	54585	0.0183201	MCF-A
Chlamydiae bacterium 3300013126-109	3300013126-109	SRR3112863	freshwater	aquatic metagenome	4	224926	0.00177836	MCF-A
Chlamydiae bacterium 3300013126-109	3300013126-109	SRR7133781	freshwater	freshwater metagenome	7	331314	0.0021128	MCF-A
Chlamydiae bacterium 3300013126-109	3300013126-109	SRR7133784	freshwater	freshwater metagenome	5	228443	0.00218873	MCF-A
Chlamydiae bacterium 3300013126-109	3300013126-109	SRR7549608	freshwater	metagenome	9	825957	0.00108965	MCF-A
Chlamydiae bacterium 3300013126-109	3300013126-109	SRR7549632	freshwater	metagenome	18	744104	0.00241902	MCF-A
Chlamydiae bacterium 3300013126-109	3300013126-109	SRR7549635	freshwater	metagenome	8	164068	0.00487603	MCF-A
Chlamydiae bacterium 3300013126-109	3300013126-109	SRR7549636	freshwater	metagenome	26	726157	0.00358049	MCF-A
Chlamydiae bacterium 3300013126-109	3300013126-109	SRR7549650	freshwater	metagenome	44	468859	0.00938448	MCF-A
Chlamydiae bacterium K940_chlam_8	K940_chlam_8	DRR014144	marine sediment	ecological metagenomes	6	22886	0.0262169	K940_chlam_8
Chlamydiae bacterium K940_chlam_8	K940_chlam_8	SRR1824382	marine	marine metagenome	3	59423	0.00504855	K940_chlam_8
Chlamydiae bacterium K940_chlam_8	K940_chlam_8	SRR6171600	marine sediment	marine sediment metagenome	4	130746	0.00305937	K940_chlam_8
Chlamydiae bacterium K940_chlam_8	K940_chlam_8	SRR6171610	marine sediment	marine sediment metagenome	34	189830	0.0179108	K940_chlam_8
Chlamydiae bacterium K940_chlam_8	K940_chlam_8	SRR6171651	marine sediment	marine sediment metagenome	8	163960	0.00487924	K940_chlam_8
Chlamydiae bacterium K940_chlam_8	K940_chlam_8	SRR6171691	marine sediment	marine sediment metagenome	14	206484	0.00678019	K940_chlam_8
Chlamydiae bacterium K940_chlam_8	K940_chlam_8	SRR6171761	marine sediment	marine sediment metagenome	71	85526	0.0830157	K940_chlam_8
Chlamydiae bacterium K940_chlam_8	K940_chlam_8	SRR6171878	marine sediment	marine sediment metagenome	4	115762	0.00345537	K940_chlam_8
Chlamydiae bacterium K940_chlam_8	K940_chlam_8	SRR6172210	marine sediment	marine sediment metagenome	7	110754	0.00632031	K940_chlam_8
Chlamydiae bacterium K940_chlam_8	K940_chlam_8	SRR6173521	marine sediment	marine sediment metagenome	6	88230	0.00680041	K940_chlam_8
Chlamydiae bacterium K940_chlam_8	K940_chlam_8	SRR6173549	marine sediment	marine sediment metagenome	13	145775	0.00891785	K940_chlam_8
Chlamydiae bacterium K940_chlam_8	K940_chlam_8	SRR6173585	marine sediment	marine sediment metagenome	10	153271	0.00652439	K940_chlam_8
Chlamydiae bacterium K940_chlam_8	K940_chlam_8	SRR6173587	marine sediment	marine sediment metagenome	18	177993	0.0101128	K940_chlam_8
Chlamydiae bacterium K940_chlam_8	K940_chlam_8	SRR6173588	marine sediment	marine sediment metagenome	8	169423	0.00472191	K940_chlam_8
Chlamydiae bacterium K940_chlam_8	K940_chlam_8	SRR6173596	marine sediment	marine sediment metagenome	3	103624	0.00289508	K940_chlam_8
Chlamydiae bacterium K940_chlam_8	K940_chlam_8	SRR6173600	marine sediment	marine sediment metagenome	26	171027	0.0152023	K940_chlam_8
Chlamydiae bacterium K940_chlam_8	K940_chlam_8	SRR6173605	marine sediment	marine sediment metagenome	3	83418	0.00359635	K940_chlam_8
Chlamydiae bacterium K940_chlam_8	K940_chlam_8	SRR6173608	marine sediment	marine sediment metagenome	4	77166	0.00518363	K940_chlam_8
Chlamydiae bacterium K940_chlam_8	K940_chlam_8	SRR6173631	marine sediment	marine sediment metagenome	21	73233	0.0286756	K940_chlam_8
Chlamydiae bacterium K940_chlam_8	K940_chlam_8	SRR6173632	marine sediment	marine sediment metagenome	4	89148	0.00448692	K940_chlam_8
Chlamydiae bacterium K940_chlam_8	K940_chlam_8	SRR6173660	marine sediment	marine sediment metagenome	8	64702	0.0123644	K940_chlam_8
Chlamydiae bacterium K940_chlam_8	K940_chlam_8	SRR6173689	marine sediment	marine sediment metagenome	10	163748	0.00610694	K940_chlam_8
Chlamydiae bacterium K940_chlam_8	K940_chlam_8	SRR6173690	marine sediment	marine sediment metagenome	3	181346	0.0016543	K940_chlam_8
Chlamydiae bacterium K940_chlam_8	K940_chlam_8	SRR6173720	marine sediment	marine sediment metagenome	9	54451	0.0165286	K940_chlam_8
Chlamydiae bacterium K940_chlam_8	K940_chlam_8	SRR6173732	marine sediment	marine sediment metagenome	4	65865	0.00607303	K940_chlam_8
Chlamydiae bacterium K940_chlam_8	K940_chlam_8	SRR6173747	marine sediment	marine sediment metagenome	7	113417	0.00617191	K940_chlam_8
Chlamydiae bacterium K940_chlam_8	K940_chlam_8	SRR6173781	marine sediment	marine sediment metagenome	5	67075	0.00745434	K940_chlam_8
Chlamydiae bacterium K940_chlam_8	K940_chlam_8	SRR7505918	freshwater sediment	metagenome	8	160584	0.00498182	K940_chlam_8
Chlamydiae bacterium RIFCSPLOWO2_02_FULL_49_12	L024912	SRR3708712	freshwater	freshwater metagenome	142	2784090	0.00510041	Rhabdochlamydiaceae
Chlamydophila caviae GPIC	CHLCV	SRR1745335	host-associated	vaginal metagenome	6	7412	0.0809498	Chlamydiaceae
Chlamydophila caviae GPIC	CHLCV	SRR1745347	host-associated	vaginal metagenome	4	3965	0.100883	Chlamydiaceae
Chlamydophila caviae GPIC	CHLCV	SRR1745348	host-associated	vaginal metagenome	36	651	5.52995	Chlamydiaceae
Chlamydophila caviae GPIC	CHLCV	SRR1745350	host-associated	vaginal metagenome	7	6199	0.112921	Chlamydiaceae
Chlamydophila caviae GPIC	CHLCV	SRR1745353	host-associated	vaginal metagenome	11	1375	0.8	Chlamydiaceae
Chlamydophila caviae GPIC	CHLCV	SRR1745356	host-associated	vaginal metagenome	62	7385	0.83954	Chlamydiaceae
Chlamydophila caviae GPIC	CHLCV	SRR1745359	host-associated	vaginal metagenome	6	4496	0.133452	Chlamydiaceae
Chlamydophila caviae GPIC	CHLCV	SRR1745363	host-associated	vaginal metagenome	57	1612	3.53598	Chlamydiaceae
Chlamydophila caviae GPIC	CHLCV	SRR1745368	host-associated	vaginal metagenome	8	4828	0.1657	Chlamydiaceae
Chlamydophila caviae GPIC	CHLCV	SRR1745369	host-associated	vaginal metagenome	28	3042	0.920447	Chlamydiaceae
Chlamydophila caviae GPIC	CHLCV	SRR1745376	host-associated	vaginal metagenome	3	2369	0.126636	Chlamydiaceae
Chlamydophila caviae GPIC	CHLCV	SRR1745379	host-associated	vaginal metagenome	33	6689	0.493347	Chlamydiaceae
Chlamydophila caviae GPIC	CHLCV	SRR1745395	host-associated	vaginal metagenome	1154	3323	34.7277	Chlamydiaceae
Chlamydophila caviae GPIC	CHLCV	SRR1745397	host-associated	vaginal metagenome	4	1516	0.263852	Chlamydiaceae
Chlamydophila caviae GPIC	CHLCV	SRR1745401	host-associated	vaginal metagenome	13	5077	0.256057	Chlamydiaceae
Chlamydophila caviae GPIC	CHLCV	SRR1745403	host-associated	vaginal metagenome	3	8792	0.0341219	Chlamydiaceae
Chlamydophila caviae GPIC	CHLCV	SRR1745404	host-associated	vaginal metagenome	4	3500	0.114286	Chlamydiaceae
Chlamydophila caviae GPIC	CHLCV	SRR1745410	host-associated	vaginal metagenome	17	2770	0.613718	Chlamydiaceae
Chlamydophila caviae GPIC	CHLCV	SRR1745647	host-associated	vaginal metagenome	8	3649	0.219238	Chlamydiaceae
Chlamydophila caviae GPIC	CHLCV	SRR1745661	host-associated	vaginal metagenome	13	7858	0.165436	Chlamydiaceae
Chlamydophila caviae GPIC	CHLCV	SRR1745662	host-associated	vaginal metagenome	19	1024	1.85547	Chlamydiaceae
Chlamydophila caviae GPIC	CHLCV	SRR1745663	host-associated	vaginal metagenome	32	6234	0.513314	Chlamydiaceae
Chlamydophila caviae GPIC	CHLCV	SRR1745665	host-associated	vaginal metagenome	10	7397	0.13519	Chlamydiaceae
Chlamydophila caviae GPIC	CHLCV	SRR1745701	host-associated	vaginal metagenome	4	2453	0.163066	Chlamydiaceae
Chlamydophila caviae GPIC	CHLCV	SRR1745702	host-associated	vaginal metagenome	4	1573	0.254291	Chlamydiaceae
Chlamydophila caviae GPIC	CHLCV	SRR1745707	host-associated	vaginal metagenome	133	2193	6.06475	Chlamydiaceae
Chlamydophila caviae GPIC	CHLCV	SRR1745708	host-associated	vaginal metagenome	51	2692	1.8945	Chlamydiaceae
Chlamydophila caviae GPIC	CHLCV	SRR1745709	host-associated	vaginal metagenome	431	2828	15.2405	Chlamydiaceae
Chlamydophila caviae GPIC	CHLCV	SRR1745721	host-associated	vaginal metagenome	3687	4693	78.5638	Chlamydiaceae
Chlamydophila caviae GPIC	CHLCV	SRR1745722	host-associated	vaginal metagenome	5	4312	0.115955	Chlamydiaceae
Chlamydophila caviae GPIC	CHLCV	SRR1745723	host-associated	vaginal metagenome	124	717	17.2943	Chlamydiaceae
Chlamydophila caviae GPIC	CHLCV	SRR1745724	host-associated	vaginal metagenome	10	3822	0.261643	Chlamydiaceae
Chlamydophila caviae GPIC	CHLCV	SRR1745728	host-associated	vaginal metagenome	7	7233	0.0967787	Chlamydiaceae
Chlamydophila caviae GPIC	CHLCV	SRR1745730	host-associated	vaginal metagenome	11	3300	0.333333	Chlamydiaceae
Chlamydophila caviae GPIC	CHLCV	SRR1745737	host-associated	vaginal metagenome	3	6596	0.0454821	Chlamydiaceae
Chlamydophila caviae GPIC	CHLCV	SRR1745739	host-associated	vaginal metagenome	10	3804	0.262881	Chlamydiaceae
Chlamydophila caviae GPIC	CHLCV	SRR1745743	host-associated	vaginal metagenome	1261	2920	43.1849	Chlamydiaceae
Chlamydophila caviae GPIC	CHLCV	SRR1745744	host-associated	vaginal metagenome	22	3946	0.557527	Chlamydiaceae
Chlamydophila caviae GPIC	CHLCV	SRR1745745	host-associated	vaginal metagenome	736	4562	16.1333	Chlamydiaceae
Chlamydophila caviae GPIC	CHLCV	SRR1745746	host-associated	vaginal metagenome	281	3167	8.87275	Chlamydiaceae
Chlamydophila caviae GPIC	CHLCV	SRR1745748	host-associated	vaginal metagenome	819	3696	22.1591	Chlamydiaceae
Chlamydophila caviae GPIC	CHLCV	SRR1745749	host-associated	vaginal metagenome	1229	2520	48.7698	Chlamydiaceae
Chlamydophila caviae GPIC	CHLCV	SRR1745751	host-associated	vaginal metagenome	63	4367	1.44264	Chlamydiaceae
Chlamydophila caviae GPIC	CHLCV	SRR1745752	host-associated	vaginal metagenome	3	3507	0.0855432	Chlamydiaceae
Chlamydophila caviae GPIC	CHLCV	SRR1745753	host-associated	vaginal metagenome	9	3621	0.24855	Chlamydiaceae
Chlamydophila caviae GPIC	CHLCV	SRR1745755	host-associated	vaginal metagenome	56	3002	1.86542	Chlamydiaceae
Chlamydophila caviae GPIC	CHLCV	SRR1745759	host-associated	vaginal metagenome	3	1782	0.16835	Chlamydiaceae
Chlamydophila caviae GPIC	CHLCV	SRR1745760	host-associated	vaginal metagenome	7	1791	0.390843	Chlamydiaceae
Chlamydophila caviae GPIC	CHLCV	SRR1745761	host-associated	vaginal metagenome	224	3125	7.168	Chlamydiaceae
Chlamydophila caviae GPIC	CHLCV	SRR1745762	host-associated	vaginal metagenome	2215	3784	58.5359	Chlamydiaceae
Chlamydophila pecorum E58	CHLPE	ERR1092703	host-associated	Calliphora	13	6510	0.199693	Chlamydiaceae
Chlamydophila pecorum E58	CHLPE	ERR1092714	host-associated	Phormia	11	6830	0.161054	Chlamydiaceae
Chlamydophila pecorum E58	CHLPE	ERR1841221	host-associated	milk metagenome	4	20815	0.0192169	Chlamydiaceae
Chlamydophila pecorum E58	CHLPE	ERR1841269	host-associated	milk metagenome	5	22883	0.0218503	Chlamydiaceae
Chlamydophila pecorum E58	CHLPE	ERR1841296	host-associated	milk metagenome	3	30841	0.00972731	Chlamydiaceae
Chlamydophila pecorum E58	CHLPE	ERR1841315	host-associated	milk metagenome	10	27931	0.0358025	Chlamydiaceae
Chlamydophila pecorum E58	CHLPE	ERR1841324	host-associated	milk metagenome	5	39737	0.0125827	Chlamydiaceae
Chlamydophila pecorum E58	CHLPE	ERR1841327	host-associated	milk metagenome	12	27647	0.0434043	Chlamydiaceae
Chlamydophila pecorum E58	CHLPE	ERR1841333	host-associated	milk metagenome	8	15007	0.0533085	Chlamydiaceae
Chlamydophila pecorum E58	CHLPE	ERR1841343	host-associated	milk metagenome	8	27714	0.0288663	Chlamydiaceae
Chlamydophila pecorum E58	CHLPE	ERR1841352	host-associated	milk metagenome	110	25033	0.43942	Chlamydiaceae
Chlamydophila pecorum E58	CHLPE	ERR1841358	host-associated	milk metagenome	27	20713	0.130353	Chlamydiaceae
Chlamydophila pecorum E58	CHLPE	ERR1841362	host-associated	milk metagenome	3	39070	0.00767853	Chlamydiaceae
Chlamydophila pecorum E58	CHLPE	ERR1841425	host-associated	milk metagenome	5	26076	0.0191747	Chlamydiaceae
Chlamydophila pecorum E58	CHLPE	ERR1842047	host-associated	milk metagenome	9	33678	0.0267237	Chlamydiaceae
Chlamydophila pecorum E58	CHLPE	ERR1842059	host-associated	milk metagenome	19	30890	0.0615086	Chlamydiaceae
Chlamydophila pecorum E58	CHLPE	ERR1844030	host-associated	milk metagenome	8	30316	0.0263887	Chlamydiaceae
Chlamydophila pecorum E58	CHLPE	ERR1844041	host-associated	milk metagenome	109	34459	0.316318	Chlamydiaceae
Chlamydophila pecorum E58	CHLPE	ERR1844055	host-associated	milk metagenome	3	37383	0.00802504	Chlamydiaceae
Chlamydophila pecorum E58	CHLPE	ERR1844091	host-associated	milk metagenome	3	43985	0.00682051	Chlamydiaceae
Chlamydophila pecorum E58	CHLPE	ERR1845508	host-associated	milk metagenome	6	7972	0.0752634	Chlamydiaceae
Chlamydophila pecorum E58	CHLPE	ERR1845516	host-associated	milk metagenome	8	26162	0.0305787	Chlamydiaceae
Chlamydophila pecorum E58	CHLPE	ERR1845566	host-associated	milk metagenome	3	37617	0.00797512	Chlamydiaceae
Chlamydophila pecorum E58	CHLPE	ERR1845573	host-associated	milk metagenome	32	27728	0.115407	Chlamydiaceae
Chlamydophila pecorum E58	CHLPE	ERR1845591	host-associated	milk metagenome	15	38740	0.0387197	Chlamydiaceae
Chlamydophila pecorum E58	CHLPE	ERR1845629	host-associated	milk metagenome	5	45721	0.0109359	Chlamydiaceae
Chlamydophila pecorum E58	CHLPE	ERR1845630	host-associated	milk metagenome	6	39537	0.0151757	Chlamydiaceae
Chlamydophila pecorum E58	CHLPE	ERR1845640	host-associated	milk metagenome	87	43383	0.200539	Chlamydiaceae
Chlamydophila pecorum E58	CHLPE	ERR1845677	host-associated	milk metagenome	17	63605	0.0267275	Chlamydiaceae
Chlamydophila pecorum E58	CHLPE	ERR2455122	host-associated	Bos taurus	375	74721	0.501867	Chlamydiaceae
Chlamydophila pecorum E58	CHLPE	ERR2455125	host-associated	Bos taurus	59	104241	0.0565996	Chlamydiaceae
Chlamydophila pecorum E58	CHLPE	ERR2455126	host-associated	Bos taurus	6	64424	0.0093133	Chlamydiaceae
Chlamydophila pecorum E58	CHLPE	ERR2455128	host-associated	Bos taurus	31	81054	0.0382461	Chlamydiaceae
Chlamydophila pecorum E58	CHLPE	ERR2455131	host-associated	Bos taurus	28	89036	0.031448	Chlamydiaceae
Chlamydophila pecorum E58	CHLPE	SRR1523484	host-associated	Canis mesomelas	3	33801	0.00887548	Chlamydiaceae
Chlamydophila pecorum E58	CHLPE	SRR1568246	host-associated	pig gut metagenome	8	191445	0.00417875	Chlamydiaceae
Chlamydophila pecorum E58	CHLPE	SRR1697280	host-associated	bovine gut metagenome	13	11205	0.11602	Chlamydiaceae
Chlamydophila pecorum E58	CHLPE	SRR1778259	host-associated	bovine gut metagenome	3	26818	0.0111865	Chlamydiaceae
Chlamydophila pecorum E58	CHLPE	SRR1778260	host-associated	bovine gut metagenome	89	49450	0.17998	Chlamydiaceae
Chlamydophila pecorum E58	CHLPE	SRR2532295	host-associated	bovine metagenome	19	81150	0.0234134	Chlamydiaceae
Chlamydophila pecorum E58	CHLPE	SRR3239163	host-associated	bovine gut metagenome	5	55879	0.00894791	Chlamydiaceae
Chlamydophila pecorum E58	CHLPE	SRR3420074	host-associated	bovine gut metagenome	3	12496	0.0240077	Chlamydiaceae
Chlamydophila pecorum E58	CHLPE	SRR3420093	host-associated	bovine gut metagenome	20	13814	0.144781	Chlamydiaceae
Chlamydophila pecorum E58	CHLPE	SRR3420136	host-associated	bovine gut metagenome	7	13000	0.0538462	Chlamydiaceae
Chlamydophila pecorum E58	CHLPE	SRR3420171	host-associated	bovine gut metagenome	6	15008	0.0399787	Chlamydiaceae
Chlamydophila pecorum E58	CHLPE	SRR3426359	host-associated	bovine gut metagenome	9	53491	0.0168253	Chlamydiaceae
Chlamydophila pecorum E58	CHLPE	SRR3426421	host-associated	bovine gut metagenome	118	57325	0.205844	Chlamydiaceae
Chlamydophila pecorum E58	CHLPE	SRR3426444	host-associated	bovine gut metagenome	4	48650	0.00822199	Chlamydiaceae
Chlamydophila pecorum E58	CHLPE	SRR3426465	host-associated	bovine gut metagenome	26	68271	0.0380835	Chlamydiaceae
Chlamydophila pecorum E58	CHLPE	SRR3426471	host-associated	bovine gut metagenome	13	58467	0.0222348	Chlamydiaceae
Chlamydophila pecorum E58	CHLPE	SRR3426513	host-associated	bovine gut metagenome	33	53752	0.0613931	Chlamydiaceae
Chlamydophila pecorum E58	CHLPE	SRR3426531	host-associated	bovine gut metagenome	5	62790	0.00796305	Chlamydiaceae
Chlamydophila pecorum E58	CHLPE	SRR3426667	host-associated	bovine gut metagenome	5	47470	0.010533	Chlamydiaceae
Chlamydophila pecorum E58	CHLPE	SRR3426902	host-associated	bovine gut metagenome	7	77917	0.00898392	Chlamydiaceae
Chlamydophila pecorum E58	CHLPE	SRR3524817	host-associated	gut metagenome	25	74068	0.0337528	Chlamydiaceae
Chlamydophila pecorum E58	CHLPE	SRR3524822	host-associated	gut metagenome	6	19118	0.031384	Chlamydiaceae
Chlamydophila pecorum E58	CHLPE	SRR4777789	host-associated	bovine gut metagenome	39	17934	0.217464	Chlamydiaceae
Chlamydophila pecorum E58	CHLPE	SRR4777922	host-associated	bovine gut metagenome	5	55872	0.00894903	Chlamydiaceae
Chlamydophila pecorum E58	CHLPE	SRR6049650	host-associated	bovine gut metagenome	96	2920669	0.00328692	Chlamydiaceae
Chlamydophila pecorum E58	CHLPE	SRR6150581	host-associated	gut metagenome	4	263962	0.00151537	Chlamydiaceae
Chlamydophila pecorum E58	CHLPE	SRR6150743	host-associated	gut metagenome	13	205313	0.0063318	Chlamydiaceae
Chlamydophila pecorum E58	CHLPE	SRR6150751	host-associated	gut metagenome	8	194279	0.00411779	Chlamydiaceae
Chlamydophila pecorum E58	CHLPE	SRR6367502	host-associated	bovine gut metagenome	5	47808	0.0104585	Chlamydiaceae
Chlamydophila pecorum E58	CHLPE	SRR6367506	host-associated	bovine gut metagenome	40	44541	0.0898049	Chlamydiaceae
Chlamydophila pecorum E58	CHLPE	SRR6367509	host-associated	bovine gut metagenome	6	73742	0.00813648	Chlamydiaceae
Chlamydophila pecorum E58	CHLPE	SRR6370746	host-associated	bovine gut metagenome	10	70523	0.0141798	Chlamydiaceae
Chlamydophila pecorum E58	CHLPE	SRR6370810	host-associated	bovine gut metagenome	5	51562	0.00969706	Chlamydiaceae
Chlamydophila pecorum E58	CHLPE	SRR6370860	host-associated	bovine gut metagenome	4	68740	0.00581903	Chlamydiaceae
Chlamydophila pecorum E58	CHLPE	SRR6370865	host-associated	bovine gut metagenome	27	87800	0.0307517	Chlamydiaceae
Chlamydophila pecorum E58	CHLPE	SRR6370867	host-associated	bovine gut metagenome	4	84002	0.00476179	Chlamydiaceae
Chlamydophila pecorum E58	CHLPE	SRR6370893	host-associated	bovine gut metagenome	3	92141	0.00325588	Chlamydiaceae
Chlamydophila pecorum E58	CHLPE	SRR6371004	host-associated	bovine gut metagenome	13	60673	0.0214263	Chlamydiaceae
Chlamydophila pecorum E58	CHLPE	SRR6371007	host-associated	bovine gut metagenome	3	48141	0.00623169	Chlamydiaceae
Chlamydophila pecorum E58	CHLPE	SRR6371028	host-associated	bovine gut metagenome	3	32908	0.00911632	Chlamydiaceae
Chlamydophila pecorum E58	CHLPE	SRR6371033	host-associated	bovine gut metagenome	8	48484	0.0165003	Chlamydiaceae
Chlamydophila pecorum E58	CHLPE	SRR6371034	host-associated	bovine gut metagenome	4	54922	0.00728306	Chlamydiaceae
Chlamydophila pecorum E58	CHLPE	SRR6374465	host-associated	bovine gut metagenome	3	34584	0.00867453	Chlamydiaceae
Chlamydophila pecorum E58	CHLPE	SRR6374472	host-associated	bovine gut metagenome	5	49406	0.0101202	Chlamydiaceae
Chlamydophila pecorum E58	CHLPE	SRR6374474	host-associated	bovine gut metagenome	8	84689	0.00944633	Chlamydiaceae
Chlamydophila pecorum E58	CHLPE	SRR6374820	host-associated	bovine gut metagenome	3	40517	0.0074043	Chlamydiaceae
Chlamydophila pecorum E58	CHLPE	SRR6377504	host-associated	bovine gut metagenome	50	64052	0.0780616	Chlamydiaceae
Chlamydophila pecorum E58	CHLPE	SRR6377620	host-associated	bovine gut metagenome	3	38889	0.00771426	Chlamydiaceae
Chlamydophila pecorum E58	CHLPE	SRR6429180	marine	seawater metagenome	13	77138	0.0168529	Chlamydiaceae
Chlamydophila pecorum E58	CHLPE	SRR7068088	host-associated	bovine metagenome	174	243775	0.0713773	Chlamydiaceae
Chlamydophila pecorum E58	CHLPE	SRR7068093	host-associated	bovine metagenome	1167	272559	0.428164	Chlamydiaceae
Chlamydophila pecorum E58	CHLPE	SRR7068108	host-associated	bovine metagenome	33	162327	0.0203293	Chlamydiaceae
Chlamydophila pecorum E58	CHLPE	SRR7068109	host-associated	bovine metagenome	3707	1264509	0.293157	Chlamydiaceae
Chlamydophila pecorum E58	CHLPE	SRR7068110	host-associated	bovine metagenome	865	265034	0.326373	Chlamydiaceae
Chlamydophila pecorum E58	CHLPE	SRR7068113	host-associated	bovine metagenome	7	251256	0.002786	Chlamydiaceae
Chlamydophila pecorum E58	CHLPE	SRR7068114	host-associated	bovine metagenome	15	132714	0.0113025	Chlamydiaceae
Chlamydophila pecorum E58	CHLPE	SRR7068115	host-associated	bovine metagenome	1479	359064	0.411904	Chlamydiaceae
Chlamydophila pecorum E58	CHLPE	SRR7068116	host-associated	bovine metagenome	1255	304302	0.412419	Chlamydiaceae
Chlamydophila pecorum E58	CHLPE	SRR7068117	host-associated	bovine metagenome	1139	295701	0.385186	Chlamydiaceae
Chlamydophila pecorum E58	CHLPE	SRR7068118	host-associated	bovine metagenome	814	200372	0.406244	Chlamydiaceae
Chlamydophila pecorum E58	CHLPE	SRR7068120	host-associated	bovine metagenome	1049	237341	0.44198	Chlamydiaceae
Chlamydophila pecorum E58	CHLPE	SRR7068121	host-associated	bovine metagenome	2979	704466	0.422873	Chlamydiaceae
Chlamydophila pecorum E58	CHLPE	SRR7068122	host-associated	bovine metagenome	763	290265	0.262863	Chlamydiaceae
Chlamydophila pecorum E58	CHLPE	SRR7702582	host-associated	gut metagenome	3	78778	0.00380817	Chlamydiaceae
Chlamydophila pecorum E58	CHLPE	SRR7702585	host-associated	gut metagenome	62	156217	0.0396884	Chlamydiaceae
Chlamydophila pecorum E58	CHLPE	SRR7702586	host-associated	gut metagenome	12	168287	0.00713068	Chlamydiaceae
Chlamydophila pecorum E58	CHLPE	SRR7702587	host-associated	gut metagenome	102	156763	0.0650664	Chlamydiaceae
Chlamydophila pecorum E58	CHLPE	SRR7702588	host-associated	gut metagenome	7	66162	0.0105801	Chlamydiaceae
Chlamydophila pneumoniae LPCoLN	CHLPP	ERR1157143	host-associated	metagenome	20	18099	0.110503	Chlamydiaceae
Chlamydophila pneumoniae LPCoLN	CHLPP	ERR1157146	host-associated	metagenome	3	50802	0.00590528	Chlamydiaceae
Chlamydophila pneumoniae LPCoLN	CHLPP	ERR1157151	host-associated	metagenome	18	51880	0.0346955	Chlamydiaceae
Chlamydophila pneumoniae LPCoLN	CHLPP	ERR1157155	host-associated	metagenome	6909	73852	9.3552	Chlamydiaceae
Chlamydophila pneumoniae LPCoLN	CHLPP	ERR1157166	host-associated	metagenome	5	18266	0.0273733	Chlamydiaceae
Chlamydophila pneumoniae LPCoLN	CHLPP	ERR1157203	host-associated	metagenome	16	738	2.16802	Chlamydiaceae
Chlamydophila pneumoniae LPCoLN	CHLPP	ERR1157213	host-associated	metagenome	117	5714	2.0476	Chlamydiaceae
Chlamydophila pneumoniae LPCoLN	CHLPP	ERR1157214	host-associated	metagenome	4530	72783	6.22398	Chlamydiaceae
Chlamydophila pneumoniae LPCoLN	CHLPP	ERR1905386	host-associated	human lung metagenome	29	79140	0.0366439	Chlamydiaceae
Chlamydophila pneumoniae LPCoLN	CHLPP	ERR1905394	host-associated	human lung metagenome	3	13706	0.0218882	Chlamydiaceae
Chlamydophila pneumoniae LPCoLN	CHLPP	ERR1905395	host-associated	human lung metagenome	5	136004	0.00367636	Chlamydiaceae
Chlamydophila pneumoniae LPCoLN	CHLPP	ERR1905401	host-associated	human lung metagenome	14	3852	0.363448	Chlamydiaceae
Chlamydophila pneumoniae LPCoLN	CHLPP	ERR1905403	host-associated	human lung metagenome	4	76692	0.00521567	Chlamydiaceae
Chlamydophila pneumoniae LPCoLN	CHLPP	ERR1905410	host-associated	human lung metagenome	16	71193	0.0224741	Chlamydiaceae
Chlamydophila pneumoniae LPCoLN	CHLPP	ERR1905411	host-associated	human lung metagenome	59	30813	0.191478	Chlamydiaceae
Chlamydophila pneumoniae LPCoLN	CHLPP	ERR1905412	host-associated	human lung metagenome	36	36467	0.0987194	Chlamydiaceae
Chlamydophila pneumoniae LPCoLN	CHLPP	ERR1905415	host-associated	human lung metagenome	3	62425	0.00480577	Chlamydiaceae
Chlamydophila pneumoniae LPCoLN	CHLPP	ERR1905419	host-associated	human lung metagenome	147	6632	2.21653	Chlamydiaceae
Chlamydophila pneumoniae LPCoLN	CHLPP	ERR1905421	host-associated	human lung metagenome	190	22538	0.843021	Chlamydiaceae
Chlamydophila pneumoniae LPCoLN	CHLPP	ERR1905422	host-associated	human lung metagenome	24	75410	0.031826	Chlamydiaceae
Chlamydophila pneumoniae LPCoLN	CHLPP	ERR1905427	host-associated	human lung metagenome	1341	20769	6.45674	Chlamydiaceae
Chlamydophila pneumoniae LPCoLN	CHLPP	ERR1905428	host-associated	human lung metagenome	3	111028	0.00270202	Chlamydiaceae
Chlamydophila pneumoniae LPCoLN	CHLPP	ERR1905434	host-associated	human lung metagenome	2215	78794	2.81113	Chlamydiaceae
Chlamydophila pneumoniae LPCoLN	CHLPP	ERR1905438	host-associated	human lung metagenome	8	14175	0.0564374	Chlamydiaceae
Chlamydophila pneumoniae LPCoLN	CHLPP	ERR1905441	host-associated	human lung metagenome	84	283385	0.0296417	Chlamydiaceae
Chlamydophila pneumoniae LPCoLN	CHLPP	ERR1905448	host-associated	human lung metagenome	52	3739	1.39075	Chlamydiaceae
Chlamydophila pneumoniae LPCoLN	CHLPP	ERR1905463	host-associated	human lung metagenome	41	2383	1.72052	Chlamydiaceae
Chlamydophila pneumoniae LPCoLN	CHLPP	ERR1905486	host-associated	human lung metagenome	334	5372	6.21742	Chlamydiaceae
Chlamydophila pneumoniae LPCoLN	CHLPP	ERR1905489	host-associated	human lung metagenome	10243	102124	10.03	Chlamydiaceae
Chlamydophila pneumoniae LPCoLN	CHLPP	ERR1905490	host-associated	human lung metagenome	5761	152866	3.76866	Chlamydiaceae
Chlamydophila pneumoniae LPCoLN	CHLPP	ERR1905491	host-associated	human lung metagenome	29860	337434	8.84914	Chlamydiaceae
Chlamydophila pneumoniae LPCoLN	CHLPP	ERR1905500	host-associated	human lung metagenome	25	762	3.28084	Chlamydiaceae
Chlamydophila pneumoniae LPCoLN	CHLPP	ERR1905501	host-associated	human lung metagenome	186	2408	7.72425	Chlamydiaceae
Chlamydophila pneumoniae LPCoLN	CHLPP	ERR2739418	host-associated	human lung metagenome	4	751	0.532623	Chlamydiaceae
Chlamydophila pneumoniae LPCoLN	CHLPP	ERR2739427	host-associated	human lung metagenome	216	45329	0.476516	Chlamydiaceae
Chlamydophila pneumoniae LPCoLN	CHLPP	ERR2739440	host-associated	human lung metagenome	6	35464	0.0169186	Chlamydiaceae
Chlamydophila pneumoniae LPCoLN	CHLPP	ERR2739480	host-associated	human lung metagenome	3	11987	0.0250271	Chlamydiaceae
Chlamydophila pneumoniae LPCoLN	CHLPP	ERR2739485	host-associated	human lung metagenome	5	32406	0.0154292	Chlamydiaceae
Chlamydophila pneumoniae LPCoLN	CHLPP	ERR2739520	host-associated	human lung metagenome	79	24518	0.322212	Chlamydiaceae
Chlamydophila pneumoniae LPCoLN	CHLPP	ERR2739523	host-associated	human lung metagenome	99	21933	0.451375	Chlamydiaceae
Chlamydophila pneumoniae LPCoLN	CHLPP	ERR2739536	host-associated	human lung metagenome	6	3992	0.150301	Chlamydiaceae
Chlamydophila pneumoniae LPCoLN	CHLPP	ERR2739547	host-associated	human lung metagenome	5	4883	0.102396	Chlamydiaceae
Chlamydophila pneumoniae LPCoLN	CHLPP	ERR2739595	host-associated	human lung metagenome	6355	55959	11.3565	Chlamydiaceae
Chlamydophila pneumoniae LPCoLN	CHLPP	ERR2739596	host-associated	human lung metagenome	6738	63895	10.5454	Chlamydiaceae
Chlamydophila pneumoniae LPCoLN	CHLPP	ERR2739598	host-associated	human lung metagenome	17	8049	0.211206	Chlamydiaceae
Chlamydophila pneumoniae LPCoLN	CHLPP	SRR1240272	host-associated	gut metagenome	6	35979	0.0166764	Chlamydiaceae
Chlamydophila pneumoniae LPCoLN	CHLPP	SRR1240274	host-associated	gut metagenome	8	29539	0.0270828	Chlamydiaceae
Chlamydophila pneumoniae LPCoLN	CHLPP	SRR1240279	host-associated	gut metagenome	6	32538	0.01844	Chlamydiaceae
Chlamydophila pneumoniae LPCoLN	CHLPP	SRR1240281	host-associated	gut metagenome	15	35906	0.0417757	Chlamydiaceae
Chlamydophila pneumoniae LPCoLN	CHLPP	SRR1240282	host-associated	gut metagenome	13	36046	0.036065	Chlamydiaceae
Chlamydophila pneumoniae LPCoLN	CHLPP	SRR1240287	host-associated	gut metagenome	28	43116	0.0649411	Chlamydiaceae
Chlamydophila pneumoniae LPCoLN	CHLPP	SRR1240288	host-associated	gut metagenome	5	38486	0.0129917	Chlamydiaceae
Chlamydophila pneumoniae LPCoLN	CHLPP	SRR1240289	host-associated	gut metagenome	100	26625	0.375587	Chlamydiaceae
Chlamydophila pneumoniae LPCoLN	CHLPP	SRR1240291	host-associated	gut metagenome	8	36380	0.0219901	Chlamydiaceae
Chlamydophila pneumoniae LPCoLN	CHLPP	SRR1240292	host-associated	gut metagenome	29	31153	0.0930889	Chlamydiaceae
Chlamydophila pneumoniae LPCoLN	CHLPP	SRR1240293	host-associated	gut metagenome	619	26946	2.29719	Chlamydiaceae
Chlamydophila pneumoniae LPCoLN	CHLPP	SRR2177041	host-associated	gut metagenome	8	14647	0.0546187	Chlamydiaceae
Chlamydophila pneumoniae LPCoLN	CHLPP	SRR2177056	host-associated	gut metagenome	12	13851	0.0866363	Chlamydiaceae
Chlamydophila pneumoniae LPCoLN	CHLPP	SRR2177072	host-associated	gut metagenome	14	22611	0.0619168	Chlamydiaceae
Chlamydophila pneumoniae LPCoLN	CHLPP	SRR2177105	host-associated	gut metagenome	49	29657	0.165222	Chlamydiaceae
Chlamydophila pneumoniae LPCoLN	CHLPP	SRR4346641	host-associated	gut metagenome	1724	48670	3.54222	Chlamydiaceae
Chlamydophila pneumoniae LPCoLN	CHLPP	SRR4346708	host-associated	gut metagenome	46	36157	0.127223	Chlamydiaceae
Chlamydophila pneumoniae LPCoLN	CHLPP	SRR4346717	host-associated	gut metagenome	627	65559	0.95639	Chlamydiaceae
Chlamydophila pneumoniae LPCoLN	CHLPP	SRR6149160	host-associated	gut metagenome	9	57765	0.0155804	Chlamydiaceae
Chlamydophila pneumoniae LPCoLN	CHLPP	SRR6149162	host-associated	gut metagenome	11	44645	0.0246388	Chlamydiaceae
Chlamydophila pneumoniae LPCoLN	CHLPP	SRR6149181	host-associated	gut metagenome	194	40679	0.476905	Chlamydiaceae
Chlamydophila pneumoniae LPCoLN	CHLPP	SRR6438580	host-associated	human nasopharyngeal metagenome	8001	13875	57.6649	Chlamydiaceae
Chlamydophila pneumoniae LPCoLN	CHLPP	SRR6438810	host-associated	human nasopharyngeal metagenome	88	32766	0.268571	Chlamydiaceae
Chlamydophila pneumoniae LPCoLN	CHLPP	SRR6438875	host-associated	human nasopharyngeal metagenome	19	13874	0.136947	Chlamydiaceae
Chlamydophila pneumoniae LPCoLN	CHLPP	SRR6438904	host-associated	human nasopharyngeal metagenome	20	18615	0.10744	Chlamydiaceae
Criblamydia sequanensis CRIB-18	Crib	ERR440333	engineered	metagenome	3	90775	0.00330487	Criblamydiaceae
Criblamydia sequanensis CRIB-18	Crib	SRR1187022	engineered	activated sludge metagenome	3	179020	0.00167579	Criblamydiaceae
Criblamydia sequanensis CRIB-18	Crib	SRR1187027	engineered	activated sludge metagenome	3	101348	0.0029601	Criblamydiaceae
Criblamydia sequanensis CRIB-18	Crib	SRR1187029	engineered	activated sludge metagenome	3	158032	0.00189835	Criblamydiaceae
Criblamydia sequanensis CRIB-18	Crib	SRR1187030	engineered	activated sludge metagenome	4	71781	0.00557251	Criblamydiaceae
Criblamydia sequanensis CRIB-18	Crib	SRR1187035	engineered	activated sludge metagenome	5	60061	0.00832487	Criblamydiaceae
Criblamydia sequanensis CRIB-18	Crib	SRR1561764	host-associated	gut metagenome	3	59166	0.00507048	Criblamydiaceae
Criblamydia sequanensis CRIB-18	Crib	SRR2082891	freshwater sediment	wetland metagenome	5	291564	0.00171489	Criblamydiaceae
Criblamydia sequanensis CRIB-18	Crib	SRR2082892	freshwater sediment	wetland metagenome	3	304166	0.000986304	Criblamydiaceae
Criblamydia sequanensis CRIB-18	Crib	SRR2158164	soil	rhizosphere metagenome	3	53484	0.00560915	Criblamydiaceae
Criblamydia sequanensis CRIB-18	Crib	SRR2399892	engineered	anaerobic digester metagenome	3	124510	0.00240945	Criblamydiaceae
Criblamydia sequanensis CRIB-18	Crib	SRR2400241	engineered	anaerobic digester metagenome	3	64133	0.00467778	Criblamydiaceae
Criblamydia sequanensis CRIB-18	Crib	SRR2400274	engineered	anaerobic digester metagenome	16	114555	0.0139671	Criblamydiaceae
Criblamydia sequanensis CRIB-18	Crib	SRR4266017	soil	rhizosphere metagenome	3	4032840	7.43893e-05	Criblamydiaceae
Criblamydia sequanensis CRIB-18	Crib	SRR5809768	engineered	bioreactor metagenome	53	62196	0.0852145	Criblamydiaceae
Criblamydia sequanensis CRIB-18	Crib	SRR5837544	soil	soil metagenome	4	3539267	0.000113018	Criblamydiaceae
Criblamydia sequanensis CRIB-18	Crib	SRR8258995	soil	soil metagenome	3	17174	0.0174683	Criblamydiaceae
Estrella lausannensis	Estrella	ERR1307425	host-associated	metagenome	3	27395	0.0109509	Criblamydiaceae
Estrella lausannensis	Estrella	ERR1942740	freshwater	freshwater metagenome	6	263760	0.0022748	Criblamydiaceae
Estrella lausannensis	Estrella	ERR629098	freshwater	metagenome	43	119438	0.0360019	Criblamydiaceae
Estrella lausannensis	Estrella	SRR1123275	freshwater sediment	sediment metagenome	6	11946	0.050226	Criblamydiaceae
Estrella lausannensis	Estrella	SRR1260507	freshwater	Bacteria	3	1795861	0.000167051	Criblamydiaceae
Estrella lausannensis	Estrella	SRR1560311	freshwater sediment	freshwater sediment metagenome	3	230839	0.00129961	Criblamydiaceae
Estrella lausannensis	Estrella	SRR1923197	soil	soil metagenome	4	87460	0.00457352	Criblamydiaceae
Estrella lausannensis	Estrella	SRR2937738	engineered	wastewater metagenome	14	31981	0.043776	Criblamydiaceae
Estrella lausannensis	Estrella	SRR2990758	soil	soil metagenome	3	37237	0.0080565	Criblamydiaceae
Estrella lausannensis	Estrella	SRR4244445	host-associated	gut metagenome	8	474202	0.00168704	Criblamydiaceae
Estrella lausannensis	Estrella	SRR4252270	soil	soil metagenome	6	2063	0.290839	Criblamydiaceae
Estrella lausannensis	Estrella	SRR4252271	soil	soil metagenome	3	1878	0.159744	Criblamydiaceae
Estrella lausannensis	Estrella	SRR4252331	soil	soil metagenome	27	7335	0.368098	Criblamydiaceae
Estrella lausannensis	Estrella	SRR4252332	soil	soil metagenome	18	7054	0.255174	Criblamydiaceae
Estrella lausannensis	Estrella	SRR4252334	soil	soil metagenome	5	7053	0.0708918	Criblamydiaceae
Estrella lausannensis	Estrella	SRR4252335	soil	soil metagenome	13	6490	0.200308	Criblamydiaceae
Estrella lausannensis	Estrella	SRR4252336	soil	soil metagenome	6	6189	0.0969462	Criblamydiaceae
Estrella lausannensis	Estrella	SRR4252338	soil	soil metagenome	5	6608	0.0756659	Criblamydiaceae
Estrella lausannensis	Estrella	SRR4252339	soil	soil metagenome	5	6151	0.0812876	Criblamydiaceae
Estrella lausannensis	Estrella	SRR5124717	freshwater	aquatic metagenome	7	128818	0.00543402	Criblamydiaceae
Estrella lausannensis	Estrella	SRR5521068	soil	soil metagenome	3	48792	0.00614855	Criblamydiaceae
Estrella lausannensis	Estrella	SRR5581385	engineered	activated sludge metagenome	7	46421	0.0150794	Criblamydiaceae
Estrella lausannensis	Estrella	SRR5685106	soil	soil metagenome	9	101261	0.00888792	Criblamydiaceae
Estrella lausannensis	Estrella	SRR5685163	soil	soil metagenome	9	417222	0.00215712	Criblamydiaceae
Estrella lausannensis	Estrella	SRR5886153	engineered	bioreactor metagenome	10	37005	0.0270234	Criblamydiaceae
Estrella lausannensis	Estrella	SRR6186996	plant-associated	plant metagenome	4	321165	0.00124547	Criblamydiaceae
Neochlamydia sp. ACF65	ACE65	ERR1170991	plant-associated	Vitis vinifera	3	30652	0.00978729	Parachlamydiaceae
Neochlamydia sp. ACF65	ACE65	ERR1307313	host-associated	metagenome	4	30114	0.0132829	Parachlamydiaceae
Neochlamydia sp. ACF65	ACE65	ERR2047433	soil	rhizosphere metagenome	5	140504	0.00355862	Parachlamydiaceae
Neochlamydia sp. ACF65	ACE65	ERR2049622	soil	rhizosphere metagenome	4	164887	0.0024259	Parachlamydiaceae
Neochlamydia sp. ACF65	ACE65	ERR2049776	soil	rhizosphere metagenome	3	187046	0.00160388	Parachlamydiaceae
Neochlamydia sp. ACF65	ACE65	ERR2050184	soil	rhizosphere metagenome	3	89714	0.00334396	Parachlamydiaceae
Neochlamydia sp. ACF65	ACE65	ERR2051258	soil	rhizosphere metagenome	3	195612	0.00153365	Parachlamydiaceae
Neochlamydia sp. ACF65	ACE65	ERR2052234	soil	rhizosphere metagenome	4	171223	0.00233613	Parachlamydiaceae
Neochlamydia sp. ACF65	ACE65	ERR2053505	soil	rhizosphere metagenome	5	161678	0.00309257	Parachlamydiaceae
Neochlamydia sp. ACF65	ACE65	ERR2053777	soil	rhizosphere metagenome	3	144140	0.00208131	Parachlamydiaceae
Neochlamydia sp. ACF65	ACE65	ERR2054984	soil	rhizosphere metagenome	11	158981	0.00691907	Parachlamydiaceae
Neochlamydia sp. ACF65	ACE65	ERR2197949	soil	soil metagenome	3	49136	0.0061055	Parachlamydiaceae
Neochlamydia sp. ACF65	ACE65	ERR2212628	soil	metagenomes	3	34156	0.00878323	Parachlamydiaceae
Neochlamydia sp. ACF65	ACE65	ERR2247416	host-associated	Mus musculus	6	40137	0.0149488	Parachlamydiaceae
Neochlamydia sp. ACF65	ACE65	ERR2247418	host-associated	Mus musculus	15	13098	0.114521	Parachlamydiaceae
Neochlamydia sp. ACF65	ACE65	ERR2493570	plant-associated	Glechoma hederacea	423	123037	0.343799	Parachlamydiaceae
Neochlamydia sp. ACF65	ACE65	ERR2493574	plant-associated	Glechoma hederacea	3	98496	0.00304581	Parachlamydiaceae
Neochlamydia sp. ACF65	ACE65	ERR2493576	plant-associated	Glechoma hederacea	31	55378	0.0559789	Parachlamydiaceae
Neochlamydia sp. ACF65	ACE65	ERR2493577	plant-associated	Glechoma hederacea	14	47324	0.0295833	Parachlamydiaceae
Neochlamydia sp. ACF65	ACE65	ERR2493579	plant-associated	Glechoma hederacea	20	113732	0.0175852	Parachlamydiaceae
Neochlamydia sp. ACF65	ACE65	ERR2493580	plant-associated	Glechoma hederacea	42	99931	0.042029	Parachlamydiaceae
Neochlamydia sp. ACF65	ACE65	ERR2493581	plant-associated	Glechoma hederacea	7	26825	0.0260951	Parachlamydiaceae
Neochlamydia sp. ACF65	ACE65	ERR2493582	plant-associated	Glechoma hederacea	16	55923	0.0286108	Parachlamydiaceae
Neochlamydia sp. ACF65	ACE65	ERR2493588	plant-associated	Glechoma hederacea	40	38150	0.104849	Parachlamydiaceae
Neochlamydia sp. ACF65	ACE65	ERR2493589	plant-associated	Glechoma hederacea	38	75204	0.0505292	Parachlamydiaceae
Neochlamydia sp. ACF65	ACE65	ERR2493590	plant-associated	Glechoma hederacea	229	138005	0.165936	Parachlamydiaceae
Neochlamydia sp. ACF65	ACE65	ERR2493592	plant-associated	Glechoma hederacea	9	26742	0.0336549	Parachlamydiaceae
Neochlamydia sp. ACF65	ACE65	ERR2493597	plant-associated	Glechoma hederacea	116	110774	0.104718	Parachlamydiaceae
Neochlamydia sp. ACF65	ACE65	ERR2493598	plant-associated	Glechoma hederacea	31	70712	0.0438398	Parachlamydiaceae
Neochlamydia sp. ACF65	ACE65	ERR2493600	plant-associated	Glechoma hederacea	25	62855	0.0397741	Parachlamydiaceae
Neochlamydia sp. ACF65	ACE65	ERR2493601	plant-associated	Glechoma hederacea	6	107957	0.00555777	Parachlamydiaceae
Neochlamydia sp. ACF65	ACE65	ERR2493606	plant-associated	Glechoma hederacea	11	28668	0.0383703	Parachlamydiaceae
Neochlamydia sp. ACF65	ACE65	ERR2493607	plant-associated	Glechoma hederacea	33	220042	0.0149971	Parachlamydiaceae
Neochlamydia sp. ACF65	ACE65	ERR2493608	plant-associated	Glechoma hederacea	34	37427	0.0908435	Parachlamydiaceae
Neochlamydia sp. ACF65	ACE65	ERR2493609	plant-associated	Glechoma hederacea	13	38226	0.0340083	Parachlamydiaceae
Neochlamydia sp. ACF65	ACE65	ERR2493615	plant-associated	Glechoma hederacea	63	80399	0.0783592	Parachlamydiaceae
Neochlamydia sp. ACF65	ACE65	ERR2493619	plant-associated	Glechoma hederacea	5	40383	0.0123814	Parachlamydiaceae
Neochlamydia sp. ACF65	ACE65	ERR2493620	plant-associated	Glechoma hederacea	56	36406	0.153821	Parachlamydiaceae
Neochlamydia sp. ACF65	ACE65	ERR2493622	plant-associated	Glechoma hederacea	11	40536	0.0271364	Parachlamydiaceae
Neochlamydia sp. ACF65	ACE65	ERR2493625	plant-associated	Glechoma hederacea	38	34157	0.111251	Parachlamydiaceae
Neochlamydia sp. ACF65	ACE65	ERR2493626	plant-associated	Glechoma hederacea	9	94086	0.00956572	Parachlamydiaceae
Neochlamydia sp. ACF65	ACE65	ERR2493628	plant-associated	Glechoma hederacea	10	46904	0.0213201	Parachlamydiaceae
Neochlamydia sp. ACF65	ACE65	ERR2493631	plant-associated	Glechoma hederacea	14	75863	0.0184543	Parachlamydiaceae
Neochlamydia sp. ACF65	ACE65	ERR2493633	plant-associated	Glechoma hederacea	185	91422	0.202358	Parachlamydiaceae
Neochlamydia sp. ACF65	ACE65	ERR2493640	plant-associated	Glechoma hederacea	16	40104	0.0398963	Parachlamydiaceae
Neochlamydia sp. ACF65	ACE65	ERR2493642	plant-associated	Glechoma hederacea	41	36377	0.112709	Parachlamydiaceae
Neochlamydia sp. ACF65	ACE65	ERR2493644	plant-associated	Glechoma hederacea	44	49821	0.0883162	Parachlamydiaceae
Neochlamydia sp. ACF65	ACE65	ERR2493646	plant-associated	Glechoma hederacea	46	41549	0.110713	Parachlamydiaceae
Neochlamydia sp. ACF65	ACE65	ERR2493647	plant-associated	Glechoma hederacea	3	32450	0.00924499	Parachlamydiaceae
Neochlamydia sp. ACF65	ACE65	ERR698932	plant-associated	Nepenthes rafflesiana	51	22336	0.228331	Parachlamydiaceae
Neochlamydia sp. ACF65	ACE65	ERR698939	plant-associated	Nepenthes rafflesiana	12	27297	0.0439609	Parachlamydiaceae
Neochlamydia sp. ACF65	ACE65	ERR698940	plant-associated	Nepenthes rafflesiana	22	21666	0.101542	Parachlamydiaceae
Neochlamydia sp. ACF65	ACE65	ERR698941	plant-associated	Nepenthes rafflesiana	66	19096	0.345622	Parachlamydiaceae
Neochlamydia sp. ACF65	ACE65	ERR698961	plant-associated	Nepenthes rafflesiana	101	18017	0.560582	Parachlamydiaceae
Neochlamydia sp. ACF65	ACE65	ERR698962	plant-associated	Nepenthes rafflesiana	54	38478	0.14034	Parachlamydiaceae
Neochlamydia sp. ACF65	ACE65	ERR698964	plant-associated	Nepenthes rafflesiana	54	26862	0.201027	Parachlamydiaceae
Neochlamydia sp. ACF65	ACE65	SRR1612091	soil	soil metagenome	7	128962	0.00542796	Parachlamydiaceae
Neochlamydia sp. ACF65	ACE65	SRR1697604	soil	rhizosphere metagenome	3	121277	0.00247368	Parachlamydiaceae
Neochlamydia sp. ACF65	ACE65	SRR1697626	soil	rhizosphere metagenome	5	148509	0.0033668	Parachlamydiaceae
Neochlamydia sp. ACF65	ACE65	SRR1697753	soil	rhizosphere metagenome	4	185802	0.00215283	Parachlamydiaceae
Neochlamydia sp. ACF65	ACE65	SRR2005228	soil	soil metagenome	4	57196	0.0069935	Parachlamydiaceae
Neochlamydia sp. ACF65	ACE65	SRR2005229	soil	soil metagenome	3	92086	0.00325782	Parachlamydiaceae
Neochlamydia sp. ACF65	ACE65	SRR2041169	marine sediment	aquatic metagenome	4	873750	0.000457797	Parachlamydiaceae
Neochlamydia sp. ACF65	ACE65	SRR2119213	host-associated	gut metagenome	7	39566	0.017692	Parachlamydiaceae
Neochlamydia sp. ACF65	ACE65	SRR2940885	other	Human pegivirus 2	428	100075	0.427679	Parachlamydiaceae
Neochlamydia sp. ACF65	ACE65	SRR3401982	soil	soil metagenome	6	75750	0.00792079	Parachlamydiaceae
Neochlamydia sp. ACF65	ACE65	SRR3401996	soil	soil metagenome	3	29188	0.0102782	Parachlamydiaceae
Neochlamydia sp. ACF65	ACE65	SRR3923196	soil	soil metagenome	3	8443	0.0355324	Parachlamydiaceae
Neochlamydia sp. ACF65	ACE65	SRR3923301	soil	soil metagenome	3	54424	0.00551227	Parachlamydiaceae
Neochlamydia sp. ACF65	ACE65	SRR5025549	soil	soil metagenome	4	61905	0.00646151	Parachlamydiaceae
Neochlamydia sp. ACF65	ACE65	SRR5025584	soil	soil metagenome	3	72229	0.00415346	Parachlamydiaceae
Neochlamydia sp. ACF65	ACE65	SRR5139031	soil	soil metagenome	3	128456	0.00233543	Parachlamydiaceae
Neochlamydia sp. ACF65	ACE65	SRR5318230	soil	rhizosphere metagenome	4	28260	0.0141543	Parachlamydiaceae
Neochlamydia sp. ACF65	ACE65	SRR5438677	soil	soil metagenome	4	49820	0.0080289	Parachlamydiaceae
Neochlamydia sp. ACF65	ACE65	SRR5438683	soil	soil metagenome	20	55766	0.0358641	Parachlamydiaceae
Neochlamydia sp. ACF65	ACE65	SRR5586526	soil	soil metagenome	6	602875	0.000995231	Parachlamydiaceae
Neochlamydia sp. ACF65	ACE65	SRR5586551	soil	soil metagenome	4	223900	0.00178651	Parachlamydiaceae
Neochlamydia sp. ACF65	ACE65	SRR5602454	marine	marine metagenome	3	2429105	0.000123502	Parachlamydiaceae
Neochlamydia sp. ACF65	ACE65	SRR5684687	soil	soil metagenome	3	31700	0.00946372	Parachlamydiaceae
Neochlamydia sp. ACF65	ACE65	SRR5689633	plant-associated	plant metagenome	18	25720	0.0699844	Parachlamydiaceae
Neochlamydia sp. ACF65	ACE65	SRR5837544	soil	soil metagenome	18	3539267	0.00050858	Parachlamydiaceae
Neochlamydia sp. ACF65	ACE65	SRR6186988	plant-associated	plant metagenome	5	269225	0.00185718	Parachlamydiaceae
Neochlamydia sp. ACF65	ACE65	SRR6186991	plant-associated	plant metagenome	52	173318	0.0300027	Parachlamydiaceae
Neochlamydia sp. ACF65	ACE65	SRR6360470	soil	soil metagenome	3	28864	0.0103936	Parachlamydiaceae
Neochlamydia sp. ACF65	ACE65	SRR6383990	soil	soil metagenome	3	69231	0.00433332	Parachlamydiaceae
Neochlamydia sp. ACF65	ACE65	SRR6387275	host-associated	insect metagenome	18	163947	0.0109792	Parachlamydiaceae
Neochlamydia sp. ACF65	ACE65	SRR6853758	soil	soil metagenome	85	89298	0.0951869	Parachlamydiaceae
Neochlamydia sp. ACF65	ACE65	SRR6853760	soil	soil metagenome	13	59590	0.0218157	Parachlamydiaceae
Neochlamydia sp. ACF65	ACE65	SRR6853761	soil	soil metagenome	7	51020	0.0137201	Parachlamydiaceae
Neochlamydia sp. ACF65	ACE65	SRR6853767	soil	soil metagenome	7	137712	0.00508307	Parachlamydiaceae
Neochlamydia sp. ACF65	ACE65	SRR6853774	soil	soil metagenome	5	104190	0.00479893	Parachlamydiaceae
Neochlamydia sp. ACF65	ACE65	SRR6853780	soil	soil metagenome	6	100269	0.0059839	Parachlamydiaceae
Neochlamydia sp. ACF65	ACE65	SRR6853781	soil	soil metagenome	29	108399	0.026753	Parachlamydiaceae
Neochlamydia sp. ACF65	ACE65	SRR6853785	soil	soil metagenome	5	122650	0.00407664	Parachlamydiaceae
Neochlamydia sp. ACF65	ACE65	SRR6853786	soil	soil metagenome	5	105435	0.00474226	Parachlamydiaceae
Neochlamydia sp. ACF65	ACE65	SRR6853791	soil	soil metagenome	6	90554	0.00662588	Parachlamydiaceae
Neochlamydia sp. ACF65	ACE65	SRR7141448	plant-associated	plant metagenome	3	59666	0.00502799	Parachlamydiaceae
Neochlamydia sp. ACF65	ACE65	SRR7342906	plant-associated	plant metagenome	8	59423	0.0134628	Parachlamydiaceae
Neochlamydia sp. ACF65	ACE65	SRR8268402	soil	compost metagenome	6	87199	0.00688081	Parachlamydiaceae
Neochlamydia sp. EPS4	EPS4	SRR5685103	soil	soil metagenome	8	131775	0.00607095	Parachlamydiaceae
Neochlamydia sp. S13	S13	ERR1170991	plant-associated	Vitis vinifera	3	30652	0.00978729	Parachlamydiaceae
Neochlamydia sp. S13	S13	ERR1307313	host-associated	metagenome	4	30114	0.0132829	Parachlamydiaceae
Neochlamydia sp. S13	S13	ERR2047433	soil	rhizosphere metagenome	5	140504	0.00355862	Parachlamydiaceae
Neochlamydia sp. S13	S13	ERR2049622	soil	rhizosphere metagenome	4	164887	0.0024259	Parachlamydiaceae
Neochlamydia sp. S13	S13	ERR2049776	soil	rhizosphere metagenome	3	187046	0.00160388	Parachlamydiaceae
Neochlamydia sp. S13	S13	ERR2050184	soil	rhizosphere metagenome	3	89714	0.00334396	Parachlamydiaceae
Neochlamydia sp. S13	S13	ERR2051258	soil	rhizosphere metagenome	3	195612	0.00153365	Parachlamydiaceae
Neochlamydia sp. S13	S13	ERR2052234	soil	rhizosphere metagenome	4	171223	0.00233613	Parachlamydiaceae
Neochlamydia sp. S13	S13	ERR2053505	soil	rhizosphere metagenome	5	161678	0.00309257	Parachlamydiaceae
Neochlamydia sp. S13	S13	ERR2053777	soil	rhizosphere metagenome	3	144140	0.00208131	Parachlamydiaceae
Neochlamydia sp. S13	S13	ERR2054984	soil	rhizosphere metagenome	11	158981	0.00691907	Parachlamydiaceae
Neochlamydia sp. S13	S13	ERR2197949	soil	soil metagenome	3	49136	0.0061055	Parachlamydiaceae
Neochlamydia sp. S13	S13	ERR2212628	soil	metagenomes	3	34156	0.00878323	Parachlamydiaceae
Neochlamydia sp. S13	S13	ERR2247416	host-associated	Mus musculus	6	40137	0.0149488	Parachlamydiaceae
Neochlamydia sp. S13	S13	ERR2247418	host-associated	Mus musculus	15	13098	0.114521	Parachlamydiaceae
Neochlamydia sp. S13	S13	ERR2493570	plant-associated	Glechoma hederacea	423	123037	0.343799	Parachlamydiaceae
Neochlamydia sp. S13	S13	ERR2493574	plant-associated	Glechoma hederacea	3	98496	0.00304581	Parachlamydiaceae
Neochlamydia sp. S13	S13	ERR2493576	plant-associated	Glechoma hederacea	31	55378	0.0559789	Parachlamydiaceae
Neochlamydia sp. S13	S13	ERR2493577	plant-associated	Glechoma hederacea	14	47324	0.0295833	Parachlamydiaceae
Neochlamydia sp. S13	S13	ERR2493579	plant-associated	Glechoma hederacea	20	113732	0.0175852	Parachlamydiaceae
Neochlamydia sp. S13	S13	ERR2493580	plant-associated	Glechoma hederacea	42	99931	0.042029	Parachlamydiaceae
Neochlamydia sp. S13	S13	ERR2493581	plant-associated	Glechoma hederacea	9	26825	0.0335508	Parachlamydiaceae
Neochlamydia sp. S13	S13	ERR2493582	plant-associated	Glechoma hederacea	21	55923	0.0375516	Parachlamydiaceae
Neochlamydia sp. S13	S13	ERR2493588	plant-associated	Glechoma hederacea	50	38150	0.131062	Parachlamydiaceae
Neochlamydia sp. S13	S13	ERR2493589	plant-associated	Glechoma hederacea	38	75204	0.0505292	Parachlamydiaceae
Neochlamydia sp. S13	S13	ERR2493590	plant-associated	Glechoma hederacea	229	138005	0.165936	Parachlamydiaceae
Neochlamydia sp. S13	S13	ERR2493592	plant-associated	Glechoma hederacea	17	26742	0.0635704	Parachlamydiaceae
Neochlamydia sp. S13	S13	ERR2493597	plant-associated	Glechoma hederacea	116	110774	0.104718	Parachlamydiaceae
Neochlamydia sp. S13	S13	ERR2493598	plant-associated	Glechoma hederacea	31	70712	0.0438398	Parachlamydiaceae
Neochlamydia sp. S13	S13	ERR2493600	plant-associated	Glechoma hederacea	25	62855	0.0397741	Parachlamydiaceae
Neochlamydia sp. S13	S13	ERR2493601	plant-associated	Glechoma hederacea	6	107957	0.00555777	Parachlamydiaceae
Neochlamydia sp. S13	S13	ERR2493606	plant-associated	Glechoma hederacea	11	28668	0.0383703	Parachlamydiaceae
Neochlamydia sp. S13	S13	ERR2493607	plant-associated	Glechoma hederacea	33	220042	0.0149971	Parachlamydiaceae
Neochlamydia sp. S13	S13	ERR2493608	plant-associated	Glechoma hederacea	34	37427	0.0908435	Parachlamydiaceae
Neochlamydia sp. S13	S13	ERR2493609	plant-associated	Glechoma hederacea	13	38226	0.0340083	Parachlamydiaceae
Neochlamydia sp. S13	S13	ERR2493615	plant-associated	Glechoma hederacea	63	80399	0.0783592	Parachlamydiaceae
Neochlamydia sp. S13	S13	ERR2493619	plant-associated	Glechoma hederacea	5	40383	0.0123814	Parachlamydiaceae
Neochlamydia sp. S13	S13	ERR2493620	plant-associated	Glechoma hederacea	56	36406	0.153821	Parachlamydiaceae
Neochlamydia sp. S13	S13	ERR2493622	plant-associated	Glechoma hederacea	11	40536	0.0271364	Parachlamydiaceae
Neochlamydia sp. S13	S13	ERR2493625	plant-associated	Glechoma hederacea	53	34157	0.155166	Parachlamydiaceae
Neochlamydia sp. S13	S13	ERR2493626	plant-associated	Glechoma hederacea	14	94086	0.01488	Parachlamydiaceae
Neochlamydia sp. S13	S13	ERR2493627	plant-associated	Glechoma hederacea	3	27858	0.0107689	Parachlamydiaceae
Neochlamydia sp. S13	S13	ERR2493628	plant-associated	Glechoma hederacea	13	46904	0.0277162	Parachlamydiaceae
Neochlamydia sp. S13	S13	ERR2493631	plant-associated	Glechoma hederacea	14	75863	0.0184543	Parachlamydiaceae
Neochlamydia sp. S13	S13	ERR2493633	plant-associated	Glechoma hederacea	185	91422	0.202358	Parachlamydiaceae
Neochlamydia sp. S13	S13	ERR2493640	plant-associated	Glechoma hederacea	16	40104	0.0398963	Parachlamydiaceae
Neochlamydia sp. S13	S13	ERR2493642	plant-associated	Glechoma hederacea	41	36377	0.112709	Parachlamydiaceae
Neochlamydia sp. S13	S13	ERR2493643	plant-associated	Glechoma hederacea	3	33682	0.00890683	Parachlamydiaceae
Neochlamydia sp. S13	S13	ERR2493644	plant-associated	Glechoma hederacea	44	49821	0.0883162	Parachlamydiaceae
Neochlamydia sp. S13	S13	ERR2493645	plant-associated	Glechoma hederacea	3	40616	0.00738625	Parachlamydiaceae
Neochlamydia sp. S13	S13	ERR2493646	plant-associated	Glechoma hederacea	46	41549	0.110713	Parachlamydiaceae
Neochlamydia sp. S13	S13	ERR2493647	plant-associated	Glechoma hederacea	10	32450	0.0308166	Parachlamydiaceae
Neochlamydia sp. S13	S13	ERR698932	plant-associated	Nepenthes rafflesiana	51	22336	0.228331	Parachlamydiaceae
Neochlamydia sp. S13	S13	ERR698939	plant-associated	Nepenthes rafflesiana	12	27297	0.0439609	Parachlamydiaceae
Neochlamydia sp. S13	S13	ERR698940	plant-associated	Nepenthes rafflesiana	22	21666	0.101542	Parachlamydiaceae
Neochlamydia sp. S13	S13	ERR698941	plant-associated	Nepenthes rafflesiana	66	19096	0.345622	Parachlamydiaceae
Neochlamydia sp. S13	S13	ERR698961	plant-associated	Nepenthes rafflesiana	101	18017	0.560582	Parachlamydiaceae
Neochlamydia sp. S13	S13	ERR698962	plant-associated	Nepenthes rafflesiana	54	38478	0.14034	Parachlamydiaceae
Neochlamydia sp. S13	S13	ERR698964	plant-associated	Nepenthes rafflesiana	54	26862	0.201027	Parachlamydiaceae
Neochlamydia sp. S13	S13	SRR1612091	soil	soil metagenome	7	128962	0.00542796	Parachlamydiaceae
Neochlamydia sp. S13	S13	SRR1697604	soil	rhizosphere metagenome	3	121277	0.00247368	Parachlamydiaceae
Neochlamydia sp. S13	S13	SRR1697626	soil	rhizosphere metagenome	5	148509	0.0033668	Parachlamydiaceae
Neochlamydia sp. S13	S13	SRR1697753	soil	rhizosphere metagenome	4	185802	0.00215283	Parachlamydiaceae
Neochlamydia sp. S13	S13	SRR2005228	soil	soil metagenome	4	57196	0.0069935	Parachlamydiaceae
Neochlamydia sp. S13	S13	SRR2005229	soil	soil metagenome	3	92086	0.00325782	Parachlamydiaceae
Neochlamydia sp. S13	S13	SRR2041169	marine sediment	aquatic metagenome	4	873750	0.000457797	Parachlamydiaceae
Neochlamydia sp. S13	S13	SRR2119213	host-associated	gut metagenome	7	39566	0.017692	Parachlamydiaceae
Neochlamydia sp. S13	S13	SRR2940885	other	Human pegivirus 2	428	100075	0.427679	Parachlamydiaceae
Neochlamydia sp. S13	S13	SRR3401982	soil	soil metagenome	6	75750	0.00792079	Parachlamydiaceae
Neochlamydia sp. S13	S13	SRR3401984	soil	soil metagenome	12	89442	0.0134165	Parachlamydiaceae
Neochlamydia sp. S13	S13	SRR3401996	soil	soil metagenome	3	29188	0.0102782	Parachlamydiaceae
Neochlamydia sp. S13	S13	SRR3923196	soil	soil metagenome	3	8443	0.0355324	Parachlamydiaceae
Neochlamydia sp. S13	S13	SRR3923301	soil	soil metagenome	3	54424	0.00551227	Parachlamydiaceae
Neochlamydia sp. S13	S13	SRR5025549	soil	soil metagenome	4	61905	0.00646151	Parachlamydiaceae
Neochlamydia sp. S13	S13	SRR5025584	soil	soil metagenome	3	72229	0.00415346	Parachlamydiaceae
Neochlamydia sp. S13	S13	SRR5139031	soil	soil metagenome	3	128456	0.00233543	Parachlamydiaceae
Neochlamydia sp. S13	S13	SRR5318230	soil	rhizosphere metagenome	4	28260	0.0141543	Parachlamydiaceae
Neochlamydia sp. S13	S13	SRR5438677	soil	soil metagenome	4	49820	0.0080289	Parachlamydiaceae
Neochlamydia sp. S13	S13	SRR5438683	soil	soil metagenome	20	55766	0.0358641	Parachlamydiaceae
Neochlamydia sp. S13	S13	SRR5586526	soil	soil metagenome	6	602875	0.000995231	Parachlamydiaceae
Neochlamydia sp. S13	S13	SRR5586551	soil	soil metagenome	4	223900	0.00178651	Parachlamydiaceae
Neochlamydia sp. S13	S13	SRR5602454	marine	marine metagenome	3	2429105	0.000123502	Parachlamydiaceae
Neochlamydia sp. S13	S13	SRR5684687	soil	soil metagenome	3	31700	0.00946372	Parachlamydiaceae
Neochlamydia sp. S13	S13	SRR5685103	soil	soil metagenome	8	131775	0.00607095	Parachlamydiaceae
Neochlamydia sp. S13	S13	SRR5685149	soil	soil metagenome	6	147435	0.00406959	Parachlamydiaceae
Neochlamydia sp. S13	S13	SRR5689633	plant-associated	plant metagenome	18	25720	0.0699844	Parachlamydiaceae
Neochlamydia sp. S13	S13	SRR5837544	soil	soil metagenome	18	3539267	0.00050858	Parachlamydiaceae
Neochlamydia sp. S13	S13	SRR6186988	plant-associated	plant metagenome	5	269225	0.00185718	Parachlamydiaceae
Neochlamydia sp. S13	S13	SRR6186991	plant-associated	plant metagenome	52	173318	0.0300027	Parachlamydiaceae
Neochlamydia sp. S13	S13	SRR6360470	soil	soil metagenome	3	28864	0.0103936	Parachlamydiaceae
Neochlamydia sp. S13	S13	SRR6383990	soil	soil metagenome	3	69231	0.00433332	Parachlamydiaceae
Neochlamydia sp. S13	S13	SRR6387275	host-associated	insect metagenome	18	163947	0.0109792	Parachlamydiaceae
Neochlamydia sp. S13	S13	SRR6853758	soil	soil metagenome	85	89298	0.0951869	Parachlamydiaceae
Neochlamydia sp. S13	S13	SRR6853760	soil	soil metagenome	13	59590	0.0218157	Parachlamydiaceae
Neochlamydia sp. S13	S13	SRR6853761	soil	soil metagenome	7	51020	0.0137201	Parachlamydiaceae
Neochlamydia sp. S13	S13	SRR6853767	soil	soil metagenome	7	137712	0.00508307	Parachlamydiaceae
Neochlamydia sp. S13	S13	SRR6853774	soil	soil metagenome	5	104190	0.00479893	Parachlamydiaceae
Neochlamydia sp. S13	S13	SRR6853780	soil	soil metagenome	6	100269	0.0059839	Parachlamydiaceae
Neochlamydia sp. S13	S13	SRR6853781	soil	soil metagenome	29	108399	0.026753	Parachlamydiaceae
Neochlamydia sp. S13	S13	SRR6853785	soil	soil metagenome	5	122650	0.00407664	Parachlamydiaceae
Neochlamydia sp. S13	S13	SRR6853786	soil	soil metagenome	5	105435	0.00474226	Parachlamydiaceae
Neochlamydia sp. S13	S13	SRR6853791	soil	soil metagenome	6	90554	0.00662588	Parachlamydiaceae
Neochlamydia sp. S13	S13	SRR7141448	plant-associated	plant metagenome	3	59666	0.00502799	Parachlamydiaceae
Neochlamydia sp. S13	S13	SRR7342906	plant-associated	plant metagenome	8	59423	0.0134628	Parachlamydiaceae
Neochlamydia sp. S13	S13	SRR8268402	soil	compost metagenome	6	87199	0.00688081	Parachlamydiaceae
Neptunochlamydia vexilliferae K9	K9	DRR076106	host-associated	gut metagenome	3	20576	0.0145801	Simkaniaceae
Neptunochlamydia vexilliferae K9	K9	DRR092441	marine	seawater metagenome	5	20252	0.0246889	Simkaniaceae
Neptunochlamydia vexilliferae K9	K9	ERR867782	marine	marine metagenome	14	2044449	0.000684781	Simkaniaceae
Neptunochlamydia vexilliferae K9	K9	SRR1734277	marine	aquatic metagenome	25	119517	0.0209175	Simkaniaceae
Neptunochlamydia vexilliferae K9	K9	SRR1734278	marine	aquatic metagenome	5	180378	0.00277196	Simkaniaceae
Neptunochlamydia vexilliferae K9	K9	SRR1734284	other	beach sand metagenome	11	146799	0.00749324	Simkaniaceae
Neptunochlamydia vexilliferae K9	K9	SRR1734289	marine	aquatic metagenome	52	146314	0.03554	Simkaniaceae
Neptunochlamydia vexilliferae K9	K9	SRR1814159	host-associated	coral metagenome	106	77930	0.13602	Simkaniaceae
Neptunochlamydia vexilliferae K9	K9	SRR1819728	marine	seawater metagenome	15	151637	0.00989204	Simkaniaceae
Neptunochlamydia vexilliferae K9	K9	SRR2000350	host-associated	Fungia	34	112020	0.0303517	Simkaniaceae
Neptunochlamydia vexilliferae K9	K9	SRR2000382	host-associated	Fungia	13	98956	0.0131372	Simkaniaceae
Neptunochlamydia vexilliferae K9	K9	SRR2041004	marine	aquatic metagenome	5	202461	0.00246961	Simkaniaceae
Neptunochlamydia vexilliferae K9	K9	SRR2041011	marine	aquatic metagenome	3	175003	0.00171426	Simkaniaceae
Neptunochlamydia vexilliferae K9	K9	SRR2041620	marine	aquatic metagenome	4	276551	0.00144639	Simkaniaceae
Neptunochlamydia vexilliferae K9	K9	SRR2041652	marine sediment	aquatic metagenome	3	533747	0.000562064	Simkaniaceae
Neptunochlamydia vexilliferae K9	K9	SRR2041659	marine	aquatic metagenome	3	230895	0.00129929	Simkaniaceae
Neptunochlamydia vexilliferae K9	K9	SRR2130145	marine sediment	marine sediment metagenome	4	52043	0.00768595	Simkaniaceae
Neptunochlamydia vexilliferae K9	K9	SRR2130147	marine sediment	marine sediment metagenome	3	36968	0.00811513	Simkaniaceae
Neptunochlamydia vexilliferae K9	K9	SRR2154193	host-associated	sponge metagenome	9	336123	0.00267759	Simkaniaceae
Neptunochlamydia vexilliferae K9	K9	SRR4244432	host-associated	gut metagenome	7	192069	0.00364452	Simkaniaceae
Neptunochlamydia vexilliferae K9	K9	SRR4244559	marine sediment	marine metagenome	3	95050	0.00315623	Simkaniaceae
Neptunochlamydia vexilliferae K9	K9	SRR4446768	freshwater	freshwater metagenome	22	133349	0.0164981	Simkaniaceae
Neptunochlamydia vexilliferae K9	K9	SRR5280721	host-associated	gut metagenome	3	154337	0.0019438	Simkaniaceae
Neptunochlamydia vexilliferae K9	K9	SRR5879011	marine sediment	sediment metagenome	9	105838	0.00850356	Simkaniaceae
Neptunochlamydia vexilliferae K9	K9	SRR5879013	marine sediment	sediment metagenome	4	64465	0.00620492	Simkaniaceae
Neptunochlamydia vexilliferae K9	K9	SRR5879050	marine sediment	sediment metagenome	16	141568	0.011302	Simkaniaceae
Neptunochlamydia vexilliferae K9	K9	SRR5927064	host-associated	marine metagenome	7	47121	0.0148554	Simkaniaceae
Neptunochlamydia vexilliferae K9	K9	SRR6374543	host-associated	oyster metagenome	9	205597	0.0043775	Simkaniaceae
Neptunochlamydia vexilliferae K9	K9	SRR6861023	marine	aquatic metagenome	4	89943	0.00444726	Simkaniaceae
Neptunochlamydia vexilliferae K9	K9	SRR7541542	host-associated	coral metagenome	17	277299	0.00613057	Simkaniaceae
Parachlamydia acanthamoebae UV-7	PARAV	ERR1092702	host-associated	Calliphora	6	9650	0.0621762	Parachlamydiaceae
Parachlamydia acanthamoebae UV-7	PARAV	ERR1629420	host-associated	human gut metagenome	4	50644	0.00789827	Parachlamydiaceae
Parachlamydia acanthamoebae UV-7	PARAV	ERR1717807	other	metagenome	3	211256	0.00142008	Parachlamydiaceae
Parachlamydia acanthamoebae UV-7	PARAV	ERR1842087	host-associated	milk metagenome	34	28141	0.12082	Parachlamydiaceae
Parachlamydia acanthamoebae UV-7	PARAV	ERR1843999	host-associated	milk metagenome	36	45004	0.0799929	Parachlamydiaceae
Parachlamydia acanthamoebae UV-7	PARAV	ERR1851035	engineered	bioreactor metagenome	5	50281	0.00994411	Parachlamydiaceae
Parachlamydia acanthamoebae UV-7	PARAV	ERR2000429	engineered	anaerobic digester metagenome	6	41805	0.0143524	Parachlamydiaceae
Parachlamydia acanthamoebae UV-7	PARAV	ERR2036356	engineered	anaerobic digester metagenome	11	67290	0.0163472	Parachlamydiaceae
Parachlamydia acanthamoebae UV-7	PARAV	ERR2036379	engineered	anaerobic digester metagenome	3	61686	0.00486334	Parachlamydiaceae
Parachlamydia acanthamoebae UV-7	PARAV	ERR2036380	engineered	anaerobic digester metagenome	107	180094	0.0594134	Parachlamydiaceae
Parachlamydia acanthamoebae UV-7	PARAV	ERR2036387	engineered	anaerobic digester metagenome	5	32081	0.0155855	Parachlamydiaceae
Parachlamydia acanthamoebae UV-7	PARAV	ERR2036389	engineered	anaerobic digester metagenome	13	25121	0.0517495	Parachlamydiaceae
Parachlamydia acanthamoebae UV-7	PARAV	ERR2036391	engineered	anaerobic digester metagenome	81	60138	0.13469	Parachlamydiaceae
Parachlamydia acanthamoebae UV-7	PARAV	ERR2036392	engineered	anaerobic digester metagenome	9	96159	0.0093595	Parachlamydiaceae
Parachlamydia acanthamoebae UV-7	PARAV	ERR2036393	engineered	anaerobic digester metagenome	11	62928	0.0174803	Parachlamydiaceae
Parachlamydia acanthamoebae UV-7	PARAV	ERR2036394	engineered	anaerobic digester metagenome	33	60176	0.0548391	Parachlamydiaceae
Parachlamydia acanthamoebae UV-7	PARAV	ERR765583	engineered	metagenome	12	514692	0.00233149	Parachlamydiaceae
Parachlamydia acanthamoebae UV-7	PARAV	SRR1539357	engineered	bioreactor metagenome	8	97656	0.00819202	Parachlamydiaceae
Parachlamydia acanthamoebae UV-7	PARAV	SRR1702046	soil	soil metagenome	14	23046	0.0607481	Parachlamydiaceae
Parachlamydia acanthamoebae UV-7	PARAV	SRR1702047	soil	soil metagenome	6	24896	0.0241003	Parachlamydiaceae
Parachlamydia acanthamoebae UV-7	PARAV	SRR1702048	soil	soil metagenome	4	25945	0.0154172	Parachlamydiaceae
Parachlamydia acanthamoebae UV-7	PARAV	SRR1702050	soil	soil metagenome	3	25222	0.0118944	Parachlamydiaceae
Parachlamydia acanthamoebae UV-7	PARAV	SRR1702058	soil	soil metagenome	16	30754	0.0520258	Parachlamydiaceae
Parachlamydia acanthamoebae UV-7	PARAV	SRR1703943	soil	soil metagenome	11	32474	0.0338733	Parachlamydiaceae
Parachlamydia acanthamoebae UV-7	PARAV	SRR1703944	soil	soil metagenome	3	30434	0.0098574	Parachlamydiaceae
Parachlamydia acanthamoebae UV-7	PARAV	SRR1703945	soil	soil metagenome	3	25616	0.0117114	Parachlamydiaceae
Parachlamydia acanthamoebae UV-7	PARAV	SRR1703946	soil	soil metagenome	5	26723	0.0187105	Parachlamydiaceae
Parachlamydia acanthamoebae UV-7	PARAV	SRR1927843	marine	seawater metagenome	3	26741	0.0112187	Parachlamydiaceae
Parachlamydia acanthamoebae UV-7	PARAV	SRR1927848	marine	seawater metagenome	6	34059	0.0176165	Parachlamydiaceae
Parachlamydia acanthamoebae UV-7	PARAV	SRR1927852	marine	seawater metagenome	11	61474	0.0178937	Parachlamydiaceae
Parachlamydia acanthamoebae UV-7	PARAV	SRR1927878	marine	seawater metagenome	16	28971	0.0552276	Parachlamydiaceae
[truncated: 1,659 more rows]
